# Supplementary material for: N′-{2-[2-(3-Methoxyphenyl)ethenyl]phenyl}acetamide
Source: Acta Crystallogr Sect E Struct Rep Online. 2009 May 14;65(Pt 6):o1290. doi: 10.1107/S1600536809017401 (PMC2969704; doi:10.1107/S1600536809017401)
Supplement: Supplementary file 1 [file e-65-o1290-sup1.cif]

##############################################################################
###                                                                        ###
###        Electronic paper (Acta Crystallographica Section E)             ###
###                                                                        ###
##############################################################################
#                                                                            #
# This CIF contains the data in a paper accepted for publication in Acta     #
# Crystallographica Section E. It conforms to the requirements of Notes      #
# for Authors for Section E, and has been peer reviewed under the auspices   #
# of the IUCr Commission on Journals.                                        #
#                                                                            #
# Full details of the Crystallographic Information File format               #
# are given in the paper "The Crystallographic Information File (CIF):       #
# a New Standard Archive File for Crystallography" by S. R. Hall, F. H.      #
# Allen and I. D. Brown [Acta Cryst. (1991), A47, 655-685].                  #
#                                                                            #
# The current version of the core CIF dictionary is obtainable from          #
# ftp://ftp.iucr.org/pub/cif_core.dic. The current version number is 2.4.    #
#                                                                            #
# Software is freely available for graphical display of the structure(s) in  #
# this CIF.  For information consult the CIF home page http://www.iucr.org/  #
# cif/home.html                                                              #
#                                                                            #
# This file may be used for bona fide research purposes within the           #
# scientific community so long as proper attribution is given to the journal # 
# article from which it was obtained.                                        #
#                                                                            #
##############################################################################
                                             
data_global
_audit_creation_method     SHELXL-97
_journal_date_recd_electronic     2009-05-05
_journal_date_accepted     2009-05-08
_journal_name_full     'Acta Crystallographica, Section E'
_journal_year     2009
_journal_volume     65
_journal_issue      6
_journal_page_first     o1290
_journal_page_last     o1290
_journal_paper_category     QO
_journal_coeditor_code     HG2514
_publ_contact_author
;
Dr. Seik Weng Ng
Department of Chemistry
University of Malaya
50603 Kuala Lumpur
Malaysia
;
_publ_contact_author_email     seikweng@um.edu.my
_publ_contact_author_fax     '03 7967 4193'
_publ_contact_author_phone     '03 7967 6778'
_publ_section_title
;
<i>N</i>'-{2-[2-(3-Methoxyphenyl)ethenyl]phenyl}acetamide
;
loop_
    _publ_author_name
    _publ_author_address
    'Ahmad, Kartini'
;
Department of Chemistry
University of Malaya
50603 Kuala Lumpur
Malaysia
;
    'Thomas, Noel F.'
;
Department of Chemistry
University of Malaya
50603 Kuala Lumpur
Malaysia
;
    'Nafiah, Mohd Azlan'
;
Department of Chemistry
University of Malaya
50603 Kuala Lumpur
Malaysia
;
    'Awang, Khalijah'
;
Department of Chemistry
University of Malaya
50603 Kuala Lumpur
Malaysia
;
    'Ng, Seik Weng'
;
Department of Chemistry
University of Malaya
50603 Kuala Lumpur
Malaysia
;
_publ_section_synopsis     .
data_I
_audit_creation_method     SHELXL-97
_chemical_name_systematic
;
<i>N</i>'-{2-[2-(3-Methoxyphenyl)ethenyl]phenyl}acetamide
;
_chemical_name_common     ?
_chemical_formula_moiety     'C17 H17 N O2'
_chemical_formula_sum     'C17 H17 N O2'
_chemical_formula_iupac     'C17 H17 N O2'
_chemical_formula_weight     267.32
_chemical_melting_point     ?
_symmetry_cell_setting     Monoclinic
_symmetry_space_group_name_H-M     'P 21/c'
_symmetry_space_group_name_Hall     '-P 2ybc'
loop_
    _symmetry_equiv_pos_as_xyz
    'x, y, z'
    '-x, y+1/2, -z+1/2'
    '-x, -y, -z'
    'x, -y-1/2, z-1/2'
_cell_length_a     14.5588(5)
_cell_length_b     10.3633(4)
_cell_length_c     9.3667(3)
_cell_angle_alpha     90.00
_cell_angle_beta     90.1180(10)
_cell_angle_gamma     90.00
_cell_volume     1413.22(9)
_cell_formula_units_Z     4
_cell_measurement_reflns_used     1682
_cell_measurement_theta_min     2.4
_cell_measurement_theta_max     27.7
_cell_measurement_temperature     100(2)
_exptl_crystal_description     Plate
_exptl_crystal_colour     Colorless
_exptl_crystal_size_max     0.21
_exptl_crystal_size_mid     0.07
_exptl_crystal_size_min     0.02
_exptl_crystal_density_diffrn     1.256
_exptl_crystal_density_meas     ?
_exptl_crystal_density_method     'not measured'
_exptl_crystal_F_000     568
_exptl_absorpt_coefficient_mu     0.082
_exptl_absorpt_correction_type     None
_exptl_absorpt_process_details     ?
_exptl_absorpt_correction_T_min     ?
_exptl_absorpt_correction_T_max     ?
_diffrn_ambient_temperature     100(2)
_diffrn_radiation_type     MoK\a
_diffrn_radiation_wavelength     0.71073
_diffrn_radiation_source     'fine-focus sealed tube'
_diffrn_radiation_monochromator     graphite
_diffrn_measurement_device_type     'Bruker SMART APEX diffractometer'
_diffrn_measurement_method     '\w scans'
_diffrn_detector_area_resol_mean     ?
_diffrn_reflns_number     12919
_diffrn_reflns_av_R_equivalents     0.0693
_diffrn_reflns_av_sigmaI/netI     0.0641
_diffrn_reflns_theta_min     1.40
_diffrn_reflns_theta_max     27.50
_diffrn_reflns_theta_full     27.50
_diffrn_measured_fraction_theta_max     1.000
_diffrn_measured_fraction_theta_full     1.000
_diffrn_reflns_limit_h_min     -18
_diffrn_reflns_limit_h_max     18
_diffrn_reflns_limit_k_min     -13
_diffrn_reflns_limit_k_max     13
_diffrn_reflns_limit_l_min     -12
_diffrn_reflns_limit_l_max     12
_diffrn_standards_number     0
_diffrn_standards_interval_count     0
_diffrn_standards_interval_time     0
_diffrn_standards_decay_%     0
_reflns_number_total     3236
_reflns_number_gt     2036
_reflns_threshold_expression     I>2\s(I)
_refine_ls_structure_factor_coef     Fsqd
_refine_ls_matrix_type     full
_refine_ls_R_factor_all     0.1006
_refine_ls_R_factor_gt     0.0523
_refine_ls_wR_factor_gt     0.1156
_refine_ls_wR_factor_ref     0.1400
_refine_ls_goodness_of_fit_ref     1.009
_refine_ls_restrained_S_all     1.008
_refine_ls_number_reflns     3236
_refine_ls_number_parameters     187
_refine_ls_number_restraints     1
_refine_ls_hydrogen_treatment     mixed
_refine_ls_weighting_scheme     calc
_refine_ls_weighting_details
         'calc w=1/[\s^2^(Fo^2^)+(0.0657P)^2^+0.3754P] where P=(Fo^2^+2Fc^2^)/3'
_atom_sites_solution_hydrogens     geom
_atom_sites_solution_primary     direct
_atom_sites_solution_secondary     difmap
_refine_ls_shift/su_max     0.001
_refine_ls_shift/su_mean     0.001
_refine_diff_density_max     0.384
_refine_diff_density_min     -0.248
_refine_ls_extinction_method     none
_refine_ls_extinction_coef     ?
loop_
    _atom_type_symbol
    _atom_type_description
    _atom_type_scat_dispersion_real
    _atom_type_scat_dispersion_imag
    _atom_type_scat_source
    'C' 'C' 0.0033 0.0016
                         'International Tables Vol C Tables 4.2.6.8 and 6.1.1.4'
    'H' 'H' 0.0000 0.0000
                         'International Tables Vol C Tables 4.2.6.8 and 6.1.1.4'
    'N' 'N' 0.0061 0.0033
                         'International Tables Vol C Tables 4.2.6.8 and 6.1.1.4'
    'O' 'O' 0.0106 0.0060
                         'International Tables Vol C Tables 4.2.6.8 and 6.1.1.4'
_computing_data_collection     'APEX2 software (Bruker, 2008)'
_computing_cell_refinement     'SAINT (Bruker, 2008)'
_computing_data_reduction     'SAINT (Bruker, 2008)'
_computing_structure_solution     'SHELXS97 (Sheldrick, 2008)'
_computing_structure_refinement     'SHELXL97 (Sheldrick, 2008)'
_computing_molecular_graphics     'X-Seed (Barbour, 2001)'
_computing_publication_material     'publCIF (Westrip, 2009)'
loop_
    _atom_site_type_symbol
    _atom_site_label
    _atom_site_fract_x
    _atom_site_fract_y
    _atom_site_fract_z
    _atom_site_U_iso_or_equiv
    _atom_site_adp_type
    _atom_site_calc_flag
    _atom_site_refinement_flags
    _atom_site_occupancy
    _atom_site_disorder_assembly
    _atom_site_disorder_group
    O O1 0.11400(10) 0.71029(14) 0.73510(14) 0.0246(4) Uani d . 1 . .
    O O2 0.65965(10) 0.58338(15) 0.10659(16) 0.0273(4) Uani d . 1 . .
    N N1 0.12402(11) 0.66372(17) 0.49961(17) 0.0177(4) Uani d D 1 . .
    H H1 0.1185(16) 0.699(2) 0.4151(15) 0.032(7) Uiso d D 1 . .
    C C1 0.14037(13) 0.5285(2) 0.5123(2) 0.0172(4) Uani d . 1 . .
    C C2 0.08867(14) 0.4550(2) 0.6068(2) 0.0204(5) Uani d . 1 . .
    H H2 0.0432 0.4955 0.6639 0.024 Uiso calc R 1 . .
    C C3 0.10283(14) 0.3241(2) 0.6183(2) 0.0243(5) Uani d . 1 . .
    H H3 0.0686 0.2749 0.6853 0.029 Uiso calc R 1 . .
    C C4 0.16751(15) 0.2639(2) 0.5315(2) 0.0269(5) Uani d . 1 . .
    H H4 0.1771 0.1734 0.5382 0.032 Uiso calc R 1 . .
    C C5 0.21760(14) 0.3364(2) 0.4357(2) 0.0236(5) Uani d . 1 . .
    H H5 0.2601 0.2941 0.3746 0.028 Uiso calc R 1 . .
    C C6 0.20754(13) 0.4707(2) 0.4259(2) 0.0185(4) Uani d . 1 . .
    C C7 0.10934(13) 0.7448(2) 0.6095(2) 0.0187(4) Uani d . 1 . .
    C C8 0.08548(16) 0.8812(2) 0.5694(2) 0.0257(5) Uani d . 1 . .
    H H8A 0.1255 0.9410 0.6216 0.038 Uiso calc R 1 . .
    H H8B 0.0213 0.8985 0.5941 0.038 Uiso calc R 1 . .
    H H8C 0.0941 0.8931 0.4665 0.038 Uiso calc R 1 . .
    C C9 0.26855(14) 0.5474(2) 0.3343(2) 0.0208(5) Uani d . 1 . .
    H H9 0.2507 0.6338 0.3145 0.025 Uiso calc R 1 . .
    C C10 0.34701(14) 0.5057(2) 0.2767(2) 0.0222(5) Uani d . 1 . .
    H H10 0.3623 0.4177 0.2919 0.027 Uiso calc R 1 . .
    C C11 0.41182(14) 0.5822(2) 0.1925(2) 0.0206(5) Uani d . 1 . .
    C C12 0.38525(15) 0.6915(2) 0.1148(2) 0.0242(5) Uani d . 1 . .
    H H12 0.3230 0.7191 0.1156 0.029 Uiso calc R 1 . .
    C C13 0.45036(16) 0.7595(2) 0.0361(2) 0.0261(5) Uani d . 1 . .
    H H13 0.4322 0.8334 -0.0168 0.031 Uiso calc R 1 . .
    C C14 0.54070(15) 0.7208(2) 0.0343(2) 0.0223(5) Uani d . 1 . .
    H H14 0.5844 0.7671 -0.0208 0.027 Uiso calc R 1 . .
    C C15 0.56799(14) 0.6138(2) 0.1129(2) 0.0218(5) Uani d . 1 . .
    C C16 0.50366(14) 0.5444(2) 0.1902(2) 0.0212(5) Uani d . 1 . .
    H H16 0.5224 0.4701 0.2421 0.025 Uiso calc R 1 . .
    C C17 0.69172(16) 0.4821(2) 0.1966(2) 0.0302(5) Uani d . 1 . .
    H H17A 0.7586 0.4749 0.1882 0.045 Uiso calc R 1 . .
    H H17B 0.6631 0.4005 0.1677 0.045 Uiso calc R 1 . .
    H H17C 0.6755 0.5012 0.2959 0.045 Uiso calc R 1 . .
loop_
    _atom_site_aniso_label
    _atom_site_aniso_U_11
    _atom_site_aniso_U_22
    _atom_site_aniso_U_33
    _atom_site_aniso_U_12
    _atom_site_aniso_U_13
    _atom_site_aniso_U_23
    O1 0.0362(9) 0.0232(8) 0.0144(7) 0.0009(7) 0.0007(6) -0.0012(6)
    O2 0.0182(8) 0.0272(9) 0.0366(9) -0.0019(6) 0.0023(6) 0.0044(7)
    N1 0.0207(9) 0.0181(9) 0.0144(8) 0.0017(7) 0.0011(7) 0.0019(7)
    C1 0.0157(10) 0.0204(11) 0.0156(9) 0.0000(8) -0.0024(8) -0.0020(8)
    C2 0.0162(10) 0.0245(11) 0.0203(10) 0.0016(9) 0.0011(8) 0.0000(9)
    C3 0.0232(12) 0.0231(12) 0.0266(11) -0.0028(9) 0.0005(9) 0.0043(9)
    C4 0.0252(12) 0.0170(11) 0.0387(13) -0.0006(9) -0.0006(10) -0.0002(10)
    C5 0.0186(11) 0.0227(12) 0.0296(11) 0.0013(9) 0.0017(9) -0.0028(10)
    C6 0.0150(10) 0.0210(11) 0.0195(10) -0.0009(8) -0.0022(8) -0.0026(9)
    C7 0.0150(10) 0.0214(11) 0.0196(10) -0.0007(8) 0.0010(8) -0.0007(8)
    C8 0.0349(13) 0.0208(12) 0.0213(10) 0.0048(9) 0.0023(9) -0.0014(9)
    C9 0.0212(11) 0.0190(11) 0.0220(10) 0.0008(9) -0.0011(8) -0.0008(9)
    C10 0.0247(12) 0.0197(11) 0.0222(10) 0.0001(9) 0.0010(9) -0.0009(9)
    C11 0.0225(11) 0.0233(11) 0.0160(9) -0.0030(9) 0.0018(8) -0.0051(9)
    C12 0.0220(11) 0.0268(12) 0.0238(11) 0.0020(9) -0.0007(9) -0.0017(10)
    C13 0.0313(13) 0.0237(12) 0.0234(11) -0.0005(10) -0.0024(9) 0.0028(9)
    C14 0.0241(12) 0.0215(11) 0.0213(10) -0.0055(9) 0.0013(8) 0.0016(9)
    C15 0.0182(11) 0.0254(12) 0.0218(10) -0.0016(9) -0.0005(8) -0.0055(9)
    C16 0.0238(11) 0.0194(11) 0.0203(10) 0.0004(9) -0.0001(8) -0.0007(9)
    C17 0.0205(12) 0.0338(14) 0.0361(13) -0.0009(10) -0.0031(10) 0.0052(11)
loop_
    _geom_bond_atom_site_label_1
    _geom_bond_atom_site_label_2
    _geom_bond_site_symmetry_2
    _geom_bond_distance
    _geom_bond_publ_flag
    O1 C7 . 1.231(2) ?
    O2 C15 . 1.373(2) ?
    O2 C17 . 1.424(3) ?
    N1 C7 . 1.346(3) ?
    N1 C1 . 1.426(3) ?
    N1 H1 . 0.877(10) ?
    C1 C2 . 1.391(3) ?
    C1 C6 . 1.405(3) ?
    C2 C3 . 1.376(3) ?
    C2 H2 . 0.9500 ?
    C3 C4 . 1.393(3) ?
    C3 H3 . 0.9500 ?
    C4 C5 . 1.380(3) ?
    C4 H4 . 0.9500 ?
    C5 C6 . 1.402(3) ?
    C5 H5 . 0.9500 ?
    C6 C9 . 1.470(3) ?
    C7 C8 . 1.504(3) ?
    C8 H8A . 0.9800 ?
    C8 H8B . 0.9800 ?
    C8 H8C . 0.9800 ?
    C9 C10 . 1.336(3) ?
    C9 H9 . 0.9500 ?
    C10 C11 . 1.464(3) ?
    C10 H10 . 0.9500 ?
    C11 C16 . 1.394(3) ?
    C11 C12 . 1.400(3) ?
    C12 C13 . 1.393(3) ?
    C12 H12 . 0.9500 ?
    C13 C14 . 1.375(3) ?
    C13 H13 . 0.9500 ?
    C14 C15 . 1.388(3) ?
    C14 H14 . 0.9500 ?
    C15 C16 . 1.386(3) ?
    C16 H16 . 0.9500 ?
    C17 H17A . 0.9800 ?
    C17 H17B . 0.9800 ?
    C17 H17C . 0.9800 ?
loop_
    _geom_angle_atom_site_label_1
    _geom_angle_atom_site_label_2
    _geom_angle_atom_site_label_3
    _geom_angle_site_symmetry_1
    _geom_angle_site_symmetry_3
    _geom_angle
    _geom_angle_publ_flag
    C15 O2 C17 . . 117.48(17) ?
    C7 N1 C1 . . 125.17(17) ?
    C7 N1 H1 . . 114.4(16) ?
    C1 N1 H1 . . 120.2(16) ?
    C2 C1 C6 . . 120.73(19) ?
    C2 C1 N1 . . 120.06(18) ?
    C6 C1 N1 . . 119.19(18) ?
    C3 C2 C1 . . 120.6(2) ?
    C3 C2 H2 . . 119.7 ?
    C1 C2 H2 . . 119.7 ?
    C2 C3 C4 . . 119.8(2) ?
    C2 C3 H3 . . 120.1 ?
    C4 C3 H3 . . 120.1 ?
    C5 C4 C3 . . 119.6(2) ?
    C5 C4 H4 . . 120.2 ?
    C3 C4 H4 . . 120.2 ?
    C4 C5 C6 . . 121.8(2) ?
    C4 C5 H5 . . 119.1 ?
    C6 C5 H5 . . 119.1 ?
    C5 C6 C1 . . 117.31(19) ?
    C5 C6 C9 . . 120.78(19) ?
    C1 C6 C9 . . 121.83(19) ?
    O1 C7 N1 . . 122.77(19) ?
    O1 C7 C8 . . 121.59(18) ?
    N1 C7 C8 . . 115.64(17) ?
    C7 C8 H8A . . 109.5 ?
    C7 C8 H8B . . 109.5 ?
    H8A C8 H8B . . 109.5 ?
    C7 C8 H8C . . 109.5 ?
    H8A C8 H8C . . 109.5 ?
    H8B C8 H8C . . 109.5 ?
    C10 C9 C6 . . 125.4(2) ?
    C10 C9 H9 . . 117.3 ?
    C6 C9 H9 . . 117.3 ?
    C9 C10 C11 . . 126.5(2) ?
    C9 C10 H10 . . 116.7 ?
    C11 C10 H10 . . 116.7 ?
    C16 C11 C12 . . 118.93(19) ?
    C16 C11 C10 . . 118.36(19) ?
    C12 C11 C10 . . 122.71(19) ?
    C13 C12 C11 . . 119.8(2) ?
    C13 C12 H12 . . 120.1 ?
    C11 C12 H12 . . 120.1 ?
    C14 C13 C12 . . 120.7(2) ?
    C14 C13 H13 . . 119.6 ?
    C12 C13 H13 . . 119.6 ?
    C13 C14 C15 . . 119.9(2) ?
    C13 C14 H14 . . 120.0 ?
    C15 C14 H14 . . 120.0 ?
    O2 C15 C16 . . 124.12(19) ?
    O2 C15 C14 . . 115.96(18) ?
    C16 C15 C14 . . 119.9(2) ?
    C15 C16 C11 . . 120.7(2) ?
    C15 C16 H16 . . 119.6 ?
    C11 C16 H16 . . 119.6 ?
    O2 C17 H17A . . 109.5 ?
    O2 C17 H17B . . 109.5 ?
    H17A C17 H17B . . 109.5 ?
    O2 C17 H17C . . 109.5 ?
    H17A C17 H17C . . 109.5 ?
    H17B C17 H17C . . 109.5 ?
loop_
    _geom_torsion_atom_site_label_1
    _geom_torsion_atom_site_label_2
    _geom_torsion_atom_site_label_3
    _geom_torsion_atom_site_label_4
    _geom_torsion_site_symmetry_1
    _geom_torsion_site_symmetry_2
    _geom_torsion_site_symmetry_3
    _geom_torsion_site_symmetry_4
    _geom_torsion
    _geom_torsion_publ_flag
    C7 N1 C1 C2 . . . . 42.6(3) ?
    C7 N1 C1 C6 . . . . -138.9(2) ?
    C6 C1 C2 C3 . . . . 0.5(3) ?
    N1 C1 C2 C3 . . . . 178.97(18) ?
    C1 C2 C3 C4 . . . . -2.0(3) ?
    C2 C3 C4 C5 . . . . 0.7(3) ?
    C3 C4 C5 C6 . . . . 2.1(3) ?
    C4 C5 C6 C1 . . . . -3.5(3) ?
    C4 C5 C6 C9 . . . . 173.33(19) ?
    C2 C1 C6 C5 . . . . 2.2(3) ?
    N1 C1 C6 C5 . . . . -176.28(18) ?
    C2 C1 C6 C9 . . . . -174.62(18) ?
    N1 C1 C6 C9 . . . . 6.9(3) ?
    C1 N1 C7 O1 . . . . 4.4(3) ?
    C1 N1 C7 C8 . . . . -174.86(18) ?
    C5 C6 C9 C10 . . . . -13.8(3) ?
    C1 C6 C9 C10 . . . . 162.9(2) ?
    C6 C9 C10 C11 . . . . -175.99(18) ?
    C9 C10 C11 C16 . . . . 154.0(2) ?
    C9 C10 C11 C12 . . . . -25.9(3) ?
    C16 C11 C12 C13 . . . . 0.5(3) ?
    C10 C11 C12 C13 . . . . -179.63(19) ?
    C11 C12 C13 C14 . . . . -0.2(3) ?
    C12 C13 C14 C15 . . . . -0.9(3) ?
    C17 O2 C15 C16 . . . . -6.6(3) ?
    C17 O2 C15 C14 . . . . 174.07(18) ?
    C13 C14 C15 O2 . . . . -179.00(19) ?
    C13 C14 C15 C16 . . . . 1.7(3) ?
    O2 C15 C16 C11 . . . . 179.34(19) ?
    C14 C15 C16 C11 . . . . -1.4(3) ?
    C12 C11 C16 C15 . . . . 0.3(3) ?
    C10 C11 C16 C15 . . . . -179.58(18) ?
loop_
    _geom_hbond_atom_site_label_D
    _geom_hbond_atom_site_label_H
    _geom_hbond_atom_site_label_A
    _geom_hbond_site_symmetry_A
    _geom_hbond_distance_DH
    _geom_hbond_distance_HA
    _geom_hbond_distance_DA
    _geom_hbond_angle_DHA
    _geom_hbond_publ_flag
    N1 H1 O1 4_575 0.880(10)
                           1.930(10)
                                   2.804(2) 175(2) yes
