# Supplementary material for: N′-{2-[2-(3-Methoxyphenyl)ethenyl]phenyl}acetamide
Source: Acta Crystallogr Sect E Struct Rep Online. 2009 May 14;65(Pt 6):o1290. doi: 10.1107/S1600536809017401 (PMC2969704; doi:10.1107/S1600536809017401)
Supplement: Supplementary file 2 [file e-65-o1290-Isup2.hkl]

# 
# h,k,l, Fc-squared, Fo-squared, sigma(Fo-squared) and status flag 
# 
data_I
_shelx_title '  P21/c' 
_shelx_refln_list_code          4 
_shelx_F_calc_maximum      201.62 
_exptl_crystal_F_000       568.00 
_reflns_d_resolution_high  0.7696 
 
loop_ 
 _symmetry_equiv_pos_as_xyz 
 'x, y, z' 
 '-x, y+1/2, -z+1/2' 
 '-x, -y, -z' 
 'x, -y-1/2, z-1/2' 
 
_cell_length_a    14.5588 
_cell_length_b    10.3633 
_cell_length_c     9.3667 
_cell_angle_alpha  90.000 
_cell_angle_beta   90.118 
_cell_angle_gamma  90.000 
 
_shelx_F_squared_multiplier     1.000 
 
loop_ 
 _refln_index_h 
 _refln_index_k 
 _refln_index_l 
 _refln_F_squared_calc 
 _refln_F_squared_meas 
 _refln_F_squared_sigma 
 _refln_observed_status 
   1   0   0       68.82       68.64      4.89 o 
   2   0   0       47.21       65.97      4.47 o 
   3   0   0     5564.31     6353.74     83.55 o 
   4   0   0    13010.76    14508.91    188.95 o 
   5   0   0     6515.79     7092.54     93.59 o 
   6   0   0      744.99      851.05     14.44 o 
   7   0   0       26.91       36.41      5.24 o 
   8   0   0      253.46      251.79      9.57 o 
   9   0   0     3706.08     4049.25     62.41 o 
  10   0   0      250.24      266.23     10.93 o 
  11   0   0       22.35       12.74      8.57 o 
  12   0   0        0.00       -1.06      6.84 o 
  13   0   0      364.41      344.86     26.38 o 
  14   0   0        0.07      -11.46     16.44 o 
  15   0   0        0.00       33.51     19.32 o 
  16   0   0      111.17      157.54     24.62 o 
  17   0   0       81.64      126.34     24.91 o 
  18   0   0      131.46      147.69     26.75 o 
   1   1   0      318.58      278.92      4.08 o 
   2   1   0      666.61      735.89     11.61 o 
   3   1   0     5029.89     5316.89     63.00 o 
   4   1   0     1339.11     1452.19     18.93 o 
   5   1   0      320.98      339.70      8.04 o 
   6   1   0     1851.90     1976.28     25.55 o 
   7   1   0     3579.88     3917.62     48.13 o 
   8   1   0      104.54      147.65      5.32 o 
   9   1   0       84.55       82.14      5.09 o 
  10   1   0      168.12      224.22      9.83 o 
  11   1   0      694.64      699.96     12.85 o 
  12   1   0        6.19        9.71      5.53 o 
  13   1   0        9.94       -4.98     11.69 o 
  14   1   0       82.40       87.02     14.29 o 
  15   1   0      340.13      357.42     20.78 o 
  16   1   0        5.39       19.37     13.68 o 
  17   1   0       51.01       45.41     13.98 o 
  18   1   0       31.16       20.40     23.75 o 
   0   2   0       39.83       33.97      5.53 o 
   1   2   0     1471.58     1409.35     32.26 o 
   2   2   0     2743.63     2588.67     31.62 o 
   3   2   0     5901.63     5867.26     91.12 o 
   4   2   0     1768.39     1741.19     21.77 o 
   5   2   0       38.00       36.54      4.16 o 
   6   2   0     1377.02     1391.33     19.15 o 
   7   2   0      911.47     1072.19     16.06 o 
   8   2   0      133.10      119.65      5.98 o 
   9   2   0      381.03      394.24      9.94 o 
  10   2   0        1.40        8.46      5.71 o 
  11   2   0      439.33      440.99     10.59 o 
  12   2   0      711.56      730.31     13.69 o 
  13   2   0      100.40      112.61     13.81 o 
  14   2   0     1099.14     1055.23     27.53 o 
  15   2   0      110.49      101.53     13.74 o 
  16   2   0       35.70       52.68     21.89 o 
  17   2   0      240.19      203.93     20.14 o 
  18   2   0      408.21      451.63     22.46 o 
   1   3   0       34.42       32.16      5.43 o 
   2   3   0      158.40      165.27      4.83 o 
   3   3   0     1052.98      938.07     13.10 o 
   4   3   0      214.59      218.61      6.62 o 
   5   3   0      325.68      336.41      7.72 o 
   6   3   0        0.42        4.82      4.28 o 
   7   3   0       33.80       48.17      4.92 o 
   8   3   0     2152.79     2258.85     27.90 o 
   9   3   0        0.60       -0.67      5.27 o 
  10   3   0      551.65      541.26     15.20 o 
  11   3   0       70.89       96.93      7.14 o 
  12   3   0      342.62      374.95     11.52 o 
  13   3   0       47.35       70.29     11.74 o 
  14   3   0        3.26       -3.79     10.93 o 
  15   3   0       40.17       15.05     12.21 o 
  16   3   0        5.93       -6.17     12.29 o 
  17   3   0       21.61       18.76     13.63 o 
  18   3   0       21.89       22.63     15.68 o 
   0   4   0     4250.42     4262.07     86.01 o 
   1   4   0       18.07       18.28      5.83 o 
   2   4   0       84.33       88.06      5.76 o 
   3   4   0      815.43      852.98     11.66 o 
   4   4   0        0.73        1.90      4.01 o 
   5   4   0      707.98      718.65     18.16 o 
   6   4   0      839.78      848.40     14.52 o 
   7   4   0       41.87       54.71      5.36 o 
   8   4   0       11.11       11.61      5.38 o 
   9   4   0        1.02       -3.47      6.16 o 
  10   4   0        6.54        3.28      6.10 o 
  11   4   0       59.23       66.20      8.52 o 
  12   4   0      181.90      158.35      8.31 o 
  13   4   0       22.85       11.62     11.13 o 
  14   4   0      116.05      106.92     13.22 o 
  15   4   0        0.06       13.54     11.85 o 
  16   4   0        0.03        6.08     12.61 o 
  17   4   0        0.24       -8.83     13.05 o 
  18   4   0        7.70      -11.03     19.09 o 
   1   5   0      112.87      123.69      8.44 o 
   2   5   0      104.53      108.20      6.68 o 
   3   5   0       55.50       64.87      5.90 o 
   4   5   0       24.14       28.09      5.61 o 
   5   5   0      253.90      249.48      7.43 o 
   6   5   0      537.82      539.00     11.73 o 
   7   5   0      234.15      219.53      8.57 o 
   8   5   0      110.10      118.19      7.83 o 
   9   5   0        5.13       -2.27      6.89 o 
  10   5   0      299.17      323.62     11.41 o 
  11   5   0       25.19       27.73      7.98 o 
  12   5   0       41.84       37.43      8.54 o 
  13   5   0       64.81       56.16     12.19 o 
  14   5   0        1.81      -12.68     11.11 o 
  15   5   0       24.52       51.91     23.53 o 
  16   5   0       21.26       31.06     18.56 o 
  17   5   0       14.95       10.47     23.17 o 
   0   6   0       24.93       20.17     10.23 o 
   1   6   0      671.01      703.61     16.01 o 
   2   6   0      686.29      737.62     15.96 o 
   3   6   0        1.39        2.72      5.16 o 
   4   6   0        0.00        0.08      7.20 o 
   5   6   0        4.80       11.28      5.02 o 
   6   6   0        7.79        7.05      5.35 o 
   7   6   0      125.16      121.47      6.98 o 
   8   6   0      272.96      270.63     11.44 o 
   9   6   0       11.80       12.24      7.39 o 
  10   6   0      143.27      166.71     14.68 o 
  11   6   0      212.54      225.62     17.76 o 
  12   6   0      429.71      407.55     18.64 o 
  13   6   0       38.02       53.93     34.70 o 
  14   6   0       70.19       99.45     19.34 o 
  15   6   0        2.28       10.12     17.73 o 
  16   6   0       37.35       34.79     39.49 o 
   1   7   0       92.27       86.81      7.95 o 
   2   7   0      695.78      651.17     14.73 o 
   3   7   0       49.97       38.98      6.23 o 
   4   7   0       10.38       21.51      6.05 o 
   5   7   0      681.02      643.44     16.50 o 
   6   7   0      162.01      170.35      7.42 o 
   7   7   0      135.02      119.10     14.73 o 
   8   7   0     1214.29     1181.90     23.56 o 
   9   7   0      603.46      562.26     19.25 o 
  10   7   0        0.22       22.20      9.35 o 
  11   7   0      245.03      236.57     30.09 o 
  12   7   0       50.89       38.69     12.66 o 
  13   7   0       61.56       66.63     18.32 o 
  14   7   0       66.76       68.73     19.32 o 
  15   7   0       60.59       88.05     20.80 o 
  16   7   0        3.86        0.13     23.69 o 
   0   8   0        0.31      -12.84     21.53 o 
   1   8   0        0.53       -9.91      7.53 o 
   2   8   0       13.82        9.91      7.75 o 
   3   8   0        2.90       -7.38      7.68 o 
   4   8   0        0.76        2.65      7.71 o 
   5   8   0        3.73        4.63      8.69 o 
   6   8   0       50.38       53.45      8.33 o 
   7   8   0       37.18       46.63      8.26 o 
   8   8   0      466.39      485.86     16.26 o 
   9   8   0       85.47       75.46     19.80 o 
  10   8   0      177.22      197.54     15.35 o 
  11   8   0       51.70       29.24     12.87 o 
  12   8   0        0.88       -1.43     15.09 o 
  13   8   0       27.90       38.88     18.66 o 
  14   8   0        0.81       -2.03     27.54 o 
  15   8   0       45.78       50.33     20.91 o 
   1   9   0       37.70       36.96      8.61 o 
   2   9   0        6.64       14.21      8.16 o 
   3   9   0        0.04        6.23      8.01 o 
   4   9   0      402.25      370.80     13.14 o 
   5   9   0       36.12       31.63      9.55 o 
   6   9   0      453.53      415.88     13.67 o 
   7   9   0       51.84       39.66      9.90 o 
   8   9   0       95.47       81.81     15.73 o 
   9   9   0      159.77      187.14     15.17 o 
  10   9   0       37.30       46.46     19.95 o 
  11   9   0       76.19       74.20     17.97 o 
  12   9   0       41.72       43.36     14.16 o 
  13   9   0       10.66       15.11     18.99 o 
  14   9   0        1.79        6.44     33.92 o 
   0  10   0       48.30       17.83     17.62 o 
   1  10   0      117.01       94.03      8.85 o 
   2  10   0        2.74      -14.39     10.13 o 
   3  10   0      549.33      495.47     15.51 o 
   4  10   0      230.57      243.13     11.75 o 
   5  10   0       89.94       85.78     10.48 o 
   6  10   0        6.06        0.93     31.95 o 
   7  10   0        0.41       -2.14     12.05 o 
   8  10   0       31.00       21.72     12.61 o 
   9  10   0       23.26       49.84     13.23 o 
  10  10   0       23.85       35.39     28.25 o 
  11  10   0        5.45       10.06     13.52 o 
  12  10   0        1.30       -1.79     19.68 o 
   1  11   0       77.49       74.20      9.11 o 
   2  11   0       41.06       35.70      8.81 o 
   3  11   0       15.13       36.48      9.56 o 
   4  11   0      217.80      226.41     75.61 o 
   5  11   0      215.52      220.42     20.61 o 
   6  11   0       40.59       48.58     17.59 o 
   7  11   0        0.11        5.44     16.63 o 
   8  11   0        3.86       11.68     17.51 o 
   9  11   0        0.99       14.34     20.77 o 
  10  11   0       29.13       59.29     19.55 o 
   0  12   0        4.58      -18.73     23.83 o 
   1  12   0        4.69        7.50      8.89 o 
   2  12   0       48.75       65.62     12.90 o 
   3  12   0       53.59       43.97     12.46 o 
   4  12   0      147.88      128.53     18.92 o 
   5  12   0       63.56       50.15     18.76 o 
   6  12   0       56.21       37.84     18.96 o 
   7  12   0        0.18       17.20     17.96 o 
   8  12   0        2.69       -7.74     33.59 o 
   1  13   0        5.28        9.02     12.06 o 
   2  13   0       30.57       23.16     12.69 o 
   3  13   0       84.48       94.46     26.42 o 
   4  13   0        0.78       -2.26     14.43 o 
 -18   1   1       47.47       79.26     19.61 o 
 -17   1   1        1.22       10.78     13.22 o 
 -16   1   1      120.32      133.17     14.89 o 
 -15   1   1        0.00        7.54     11.75 o 
 -14   1   1      351.80      352.92     17.09 o 
 -13   1   1       49.52       54.45      6.44 o 
 -12   1   1      563.68      617.80     12.48 o 
 -11   1   1        0.39       -1.15      5.61 o 
 -10   1   1      161.56      203.67      7.52 o 
  -9   1   1       15.61        9.70      4.59 o 
  -8   1   1        2.37        1.42      4.59 o 
  -7   1   1      721.69      791.76     12.88 o 
  -6   1   1     2059.95     2184.55     25.53 o 
  -5   1   1       51.88       74.23      4.72 o 
  -4   1   1      733.72      733.98     11.51 o 
  -3   1   1     1024.69      976.87     12.41 o 
  -2   1   1      654.89      676.80     11.25 o 
  -1   1   1     4356.23     4417.67     67.95 o 
   0   1   1      572.45      537.91      6.77 o 
   1   1   1     6591.68     6354.98    144.91 o 
   2   1   1     3750.70     3939.42     58.69 o 
   3   1   1     5594.21     5890.71    109.65 o 
   4   1   1     1034.09     1175.96     26.85 o 
   5   1   1       63.03       98.66      3.97 o 
   6   1   1      387.89      415.55      8.40 o 
   7   1   1      228.55      255.05      6.52 o 
   8   1   1     1108.52     1262.35     15.15 o 
   9   1   1      171.13      167.14      5.51 o 
  10   1   1       24.74       29.24      4.24 o 
  11   1   1       14.61        5.11      6.20 o 
  12   1   1      189.55      208.61     23.66 o 
  13   1   1       18.08       22.64     13.98 o 
  14   1   1       33.69       34.36     15.18 o 
  15   1   1      244.79      237.36     20.62 o 
  16   1   1        2.96       10.79     13.73 o 
  17   1   1      159.64      192.11     19.37 o 
  18   1   1        0.26        1.39     15.09 o 
 -18   2   1       78.89       65.05     15.40 o 
 -17   2   1        0.63       -6.43     14.37 o 
 -16   2   1       25.49       16.26     12.74 o 
 -15   2   1       75.37       88.33     13.99 o 
 -14   2   1      199.85      201.26     16.25 o 
 -13   2   1      327.07      349.12     10.41 o 
 -12   2   1      822.16      852.84     14.78 o 
 -11   2   1       99.57       92.57      6.69 o 
 -10   2   1      302.75      311.00     10.25 o 
  -9   2   1      505.77      556.11     12.28 o 
  -8   2   1       91.29      104.05      6.24 o 
  -7   2   1      421.41      468.24     10.42 o 
  -6   2   1     3168.79     3523.06     48.76 o 
  -5   2   1      597.84      586.87     11.66 o 
  -4   2   1      784.92      772.28     12.35 o 
  -3   2   1      302.93      290.04      7.36 o 
  -2   2   1        8.80        7.01      2.65 o 
  -1   2   1     1584.85     1671.14     21.63 o 
   0   2   1     4870.07     4863.53     46.66 o 
   1   2   1      805.02      841.95     10.30 o 
   2   2   1     3811.02     3755.44     55.97 o 
   3   2   1       96.90      118.99      5.13 o 
   4   2   1        0.76       -0.13      5.85 o 
   5   2   1      262.70      259.30      8.84 o 
   6   2   1      494.44      556.55     10.88 o 
   7   2   1      400.91      433.54      9.06 o 
   8   2   1      166.30      190.90      6.85 o 
   9   2   1     1124.69     1240.77     18.38 o 
  10   2   1      243.36      259.30      8.97 o 
  11   2   1      358.64      408.04      9.18 o 
  12   2   1      123.62      134.82     12.13 o 
  13   2   1        0.66        1.52     10.18 o 
  14   2   1      348.24      337.77     19.74 o 
  15   2   1       59.14       44.26     13.95 o 
  16   2   1       10.48        1.19     16.82 o 
  17   2   1      111.79      106.54     18.30 o 
  18   2   1       51.44       36.26     14.91 o 
 -18   3   1      116.18      155.29     17.28 o 
 -17   3   1       37.45       40.28     23.30 o 
 -16   3   1        0.16       -6.74     12.52 o 
 -15   3   1       48.31       36.20     12.95 o 
 -14   3   1      377.63      359.75     17.55 o 
 -13   3   1      143.59      162.36      8.04 o 
 -12   3   1      410.41      430.17     12.41 o 
 -11   3   1      333.03      336.52     11.27 o 
 -10   3   1      240.76      263.75      9.83 o 
  -9   3   1      573.19      571.99     12.73 o 
  -8   3   1        5.69        9.54      6.16 o 
  -7   3   1       34.83       31.30      5.91 o 
  -6   3   1       78.03      101.45      7.00 o 
  -5   3   1      768.12      730.50     12.23 o 
  -4   3   1        7.89        4.98      3.70 o 
  -3   3   1        5.04        5.85      2.74 o 
  -2   3   1       29.08       22.24      4.00 o 
  -1   3   1      579.43      607.11     13.75 o 
   0   3   1       98.52      132.50      7.75 o 
   1   3   1       58.80       56.48      4.56 o 
   2   3   1      673.85      654.45     11.29 o 
   3   3   1     1074.49     1096.28     16.56 o 
   4   3   1       39.60       41.27      4.42 o 
   5   3   1       55.40       55.23      6.41 o 
   6   3   1      242.84      244.25      8.71 o 
   7   3   1      265.14      240.82      8.93 o 
   8   3   1      585.13      621.46     13.77 o 
   9   3   1       23.10       16.45      6.79 o 
  10   3   1        1.40       -3.35      6.93 o 
  11   3   1       48.83       45.76     13.97 o 
  12   3   1      820.55      831.00     22.63 o 
  13   3   1       41.54       28.37     10.84 o 
  14   3   1       57.63       35.41     11.38 o 
  15   3   1      110.80      114.16     14.84 o 
  16   3   1       61.88       63.25     13.71 o 
  17   3   1      436.77      467.70     22.26 o 
  18   3   1       42.94       41.45     15.37 o 
 -17   4   1       30.86        5.76     27.26 o 
 -16   4   1       27.93       23.73     18.54 o 
 -15   4   1       57.21       79.92     13.46 o 
 -14   4   1       37.60       22.79     15.64 o 
 -13   4   1      290.42      277.45     14.47 o 
 -12   4   1      156.37      156.72      9.01 o 
 -11   4   1      164.04      150.70     10.61 o 
 -10   4   1        0.76        0.43      6.65 o 
  -9   4   1      193.65      201.22      8.61 o 
  -8   4   1      300.21      320.12     10.94 o 
  -7   4   1        0.01       -7.60      5.07 o 
  -6   4   1      140.46      135.01      6.16 o 
  -5   4   1     1391.95     1354.51     17.86 o 
  -4   4   1       65.09       56.66      3.52 o 
  -3   4   1      919.62      888.85     15.32 o 
  -2   4   1      325.58      330.21     14.10 o 
  -1   4   1      118.59      105.60      5.80 o 
   0   4   1     2038.60     2102.08     28.17 o 
   1   4   1      397.61      395.54     11.09 o 
   2   4   1     1005.78      996.80     15.46 o 
   3   4   1      122.54      160.53      6.38 o 
   4   4   1       72.26       86.71      5.14 o 
   5   4   1        4.41        0.46      4.54 o 
   6   4   1      667.65      649.89     12.58 o 
   7   4   1        1.29       -3.11      5.62 o 
   8   4   1       11.57        0.52      7.07 o 
   9   4   1       11.73       14.44      6.76 o 
  10   4   1       10.48        7.14      7.09 o 
  11   4   1       41.64       48.70      8.05 o 
  12   4   1      317.88      336.11     14.52 o 
  13   4   1      513.92      507.85     17.37 o 
  14   4   1       79.22       70.17     13.71 o 
  15   4   1        6.06        9.35     11.98 o 
  16   4   1       25.49       48.37     19.15 o 
  17   4   1       46.43       39.92     14.39 o 
 -17   5   1        0.47       13.69     19.95 o 
 -16   5   1      195.68      176.16     23.26 o 
 -15   5   1       50.88       38.69     18.58 o 
 -14   5   1      254.51      235.04     30.74 o 
 -13   5   1       31.69       22.99      9.38 o 
 -12   5   1       19.76       15.76      7.55 o 
 -11   5   1      172.68      185.66     11.65 o 
 -10   5   1        6.17       -2.50      6.94 o 
  -9   5   1       92.72       77.75      7.51 o 
  -8   5   1        9.64        7.20      6.02 o 
  -7   5   1      286.08      268.48     12.59 o 
  -6   5   1     1179.43     1093.36     15.53 o 
  -5   5   1        6.57       10.89      3.86 o 
  -4   5   1      387.00      414.90      9.03 o 
  -3   5   1       47.99       49.00      5.80 o 
  -2   5   1     1124.87     1067.32     17.18 o 
  -1   5   1      918.91      956.53     15.93 o 
   0   5   1     3514.55     3749.36     48.17 o 
   1   5   1      522.30      610.71     23.49 o 
   2   5   1     2073.56     2177.30     34.08 o 
   3   5   1     1092.58     1150.44     16.35 o 
   4   5   1     1147.87     1125.44     18.25 o 
   5   5   1      400.31      385.09      8.66 o 
   6   5   1      520.95      501.92     11.80 o 
   7   5   1      211.12      237.63      8.87 o 
   8   5   1       70.47       88.28      7.65 o 
   9   5   1     1128.04     1113.14     19.53 o 
  10   5   1       19.68       24.30      7.70 o 
  11   5   1      365.23      348.96     12.25 o 
  12   5   1      182.43      211.16     17.13 o 
  13   5   1      509.96      497.57     20.81 o 
  14   5   1       45.60       34.04     17.27 o 
  15   5   1       45.42       26.23     19.39 o 
  16   5   1        0.49        3.34     12.90 o 
  17   5   1       23.76      -16.03     18.28 o 
 -16   6   1        4.93       25.08     20.16 o 
 -15   6   1        5.76       22.47     18.35 o 
 -14   6   1        3.52      -17.54     16.92 o 
 -13   6   1        9.14       15.67     12.63 o 
 -12   6   1       38.91       38.18     14.52 o 
 -11   6   1        2.54       -4.09     11.63 o 
 -10   6   1       25.45        8.62     15.85 o 
  -9   6   1       13.46        5.55     16.54 o 
  -8   6   1       52.98       42.06      8.15 o 
  -7   6   1       59.37       45.09      6.14 o 
  -6   6   1      181.20      179.40      6.99 o 
  -5   6   1       18.97       23.00      4.28 o 
  -4   6   1      335.96      318.08     10.25 o 
  -3   6   1       80.57       95.33      9.09 o 
  -2   6   1      114.52      107.91      7.17 o 
  -1   6   1      443.91      475.09     13.90 o 
   0   6   1        2.15        1.35      5.91 o 
   1   6   1      112.85      104.40      7.16 o 
   2   6   1        2.32        5.38      7.17 o 
   3   6   1        0.55       12.01      7.57 o 
   4   6   1       68.72       66.24      5.89 o 
   5   6   1       36.18       38.91      5.44 o 
   6   6   1      647.10      624.01     11.50 o 
   7   6   1      210.13      250.51      8.62 o 
   8   6   1      127.01      133.84      8.53 o 
   9   6   1     1405.09     1362.85     22.59 o 
  10   6   1        4.27       10.92      7.67 o 
  11   6   1       61.89       81.95      8.98 o 
  12   6   1      159.97      167.61     12.50 o 
  13   6   1        4.33       -3.19     12.79 o 
  14   6   1       25.15       41.87     35.00 o 
  15   6   1        3.94       23.71     17.85 o 
  16   6   1      104.03       87.80     20.29 o 
 -16   7   1        6.22        5.79     37.88 o 
 -15   7   1       54.70       26.81     20.24 o 
 -14   7   1       24.14       50.81     19.48 o 
 -13   7   1        3.79        9.17     13.00 o 
 -12   7   1      342.20      344.00     18.31 o 
 -11   7   1       57.21       63.83     13.16 o 
 -10   7   1       53.09       83.15     12.88 o 
  -9   7   1        4.51       -1.03     11.33 o 
  -8   7   1     1096.80     1047.93     25.04 o 
  -7   7   1       60.00       67.89     10.42 o 
  -6   7   1      114.01      102.60     12.63 o 
  -5   7   1      320.30      336.26     11.33 o 
  -4   7   1      173.48      188.62      9.15 o 
  -3   7   1       68.67       76.15      7.89 o 
  -2   7   1      308.65      297.33     10.72 o 
  -1   7   1      503.87      487.44     13.19 o 
   0   7   1      276.42      297.63     10.52 o 
   1   7   1        8.19        1.02      7.01 o 
   2   7   1      197.27      227.36     11.13 o 
   3   7   1      126.30      135.62      8.27 o 
   4   7   1       16.93       17.73      6.12 o 
   5   7   1       83.68      101.18      8.11 o 
   6   7   1       58.47       55.56      6.20 o 
   7   7   1       26.28       30.73      6.63 o 
   8   7   1      315.88      324.65     10.26 o 
   9   7   1      432.76      437.31     11.93 o 
  10   7   1        0.01       -2.51     13.61 o 
  11   7   1      137.66      131.62     13.85 o 
  12   7   1        0.11       -7.80     14.74 o 
  13   7   1       10.55        8.74     16.28 o 
  14   7   1        5.00       10.54     16.85 o 
  15   7   1      164.22      174.77     22.86 o 
  16   7   1       23.38       51.18     24.27 o 
 -15   8   1       51.30       75.17     26.02 o 
 -14   8   1       88.29      125.50     22.13 o 
 -13   8   1       33.05       32.89     16.33 o 
 -12   8   1       28.56       19.79     13.57 o 
 -11   8   1       22.27       34.69     13.61 o 
 -10   8   1        0.10      -16.78     12.07 o 
  -9   8   1       62.90       64.92     13.20 o 
  -8   8   1     2236.61     1987.10     50.49 o 
  -7   8   1      179.06      190.85     18.15 o 
  -6   8   1      170.25      186.41     15.35 o 
  -5   8   1     1568.63     1512.01     38.23 o 
  -4   8   1        0.33       -5.47      7.52 o 
  -3   8   1       45.09       50.31      8.24 o 
  -2   8   1      487.40      490.72     13.94 o 
  -1   8   1       78.61       89.49      8.69 o 
   0   8   1        0.05        3.82      7.62 o 
   1   8   1      328.04      297.59     11.24 o 
   2   8   1       42.37       53.45      7.08 o 
   3   8   1      173.15      169.48     10.57 o 
   4   8   1       21.81       22.20      6.66 o 
   5   8   1       15.87       14.04      7.97 o 
   6   8   1       20.14       21.08      7.37 o 
   7   8   1       74.82       61.61      8.63 o 
   8   8   1      117.40      127.00     10.78 o 
   9   8   1      177.50      185.11     11.85 o 
  10   8   1       36.57       32.32     10.14 o 
  11   8   1      180.96      162.84     15.02 o 
  12   8   1       55.52       69.07     18.60 o 
  13   8   1      108.93      125.85     20.18 o 
  14   8   1        7.92       21.52     18.92 o 
  15   8   1        2.21       32.80     19.44 o 
 -13   9   1       54.35       82.20     15.95 o 
 -12   9   1       35.84       20.37     14.26 o 
 -11   9   1        0.37        0.05     13.02 o 
 -10   9   1        0.65      -18.70     12.46 o 
  -9   9   1      225.72      199.99     22.82 o 
  -8   9   1       82.28       77.76     17.10 o 
  -7   9   1        0.10       -7.05     15.06 o 
  -6   9   1       81.76      104.18     13.77 o 
  -5   9   1      304.77      300.00     16.89 o 
  -4   9   1       28.16       22.57      8.83 o 
  -3   9   1        2.40       -4.23      7.76 o 
  -2   9   1        6.02        4.98      8.18 o 
  -1   9   1        0.34        5.14      8.17 o 
   0   9   1      544.28      481.05     14.72 o 
   1   9   1      238.31      237.15     10.99 o 
   2   9   1        5.34        5.64      7.49 o 
   3   9   1       80.72       58.00      8.76 o 
   4   9   1      141.22      145.55      9.51 o 
   5   9   1       10.52        5.44      7.77 o 
   6   9   1      713.18      704.84     24.57 o 
   7   9   1        5.54       13.81      8.20 o 
   8   9   1       87.90       95.36     10.83 o 
   9   9   1      238.00      214.92     12.88 o 
  10   9   1      109.75      109.41     13.85 o 
  11   9   1       44.51       55.79     13.53 o 
  12   9   1       26.60       52.54     18.35 o 
  13   9   1       26.73       34.96     18.66 o 
 -12  10   1        4.45       26.43     21.45 o 
 -11  10   1       60.33       72.56     15.26 o 
 -10  10   1       26.97       24.21     13.99 o 
  -9  10   1        3.26      -19.04     12.70 o 
  -8  10   1        0.06        4.32     13.59 o 
  -7  10   1       54.77       62.85     16.83 o 
  -6  10   1       55.79       51.31     16.56 o 
  -5  10   1      173.54      201.84     16.13 o 
  -4  10   1        2.18       -4.27     12.24 o 
  -3  10   1       22.75       30.74     10.27 o 
  -2  10   1       15.51        6.48      8.54 o 
  -1  10   1       18.16       16.45      8.63 o 
   0  10   1      101.73      100.47     15.08 o 
   1  10   1        2.46       18.60      7.93 o 
   2  10   1      122.51      128.36      9.34 o 
   3  10   1      121.87      112.68     10.77 o 
   4  10   1      502.88      526.38     17.86 o 
   5  10   1       72.75       81.95     15.46 o 
   6  10   1      118.17      105.84     11.60 o 
   7  10   1        0.43       -6.46      9.97 o 
   8  10   1        8.73       11.42     11.75 o 
   9  10   1      171.26      146.54     17.37 o 
  10  10   1      118.96      133.97     19.96 o 
  11  10   1        3.17        2.26     14.58 o 
  12  10   1       23.69       29.74     26.07 o 
 -10  11   1        2.63      -16.21     14.28 o 
  -9  11   1       17.23       31.41     14.39 o 
  -8  11   1       20.47       22.95     21.83 o 
  -7  11   1        2.28        8.31     24.48 o 
  -6  11   1       11.45        8.19     16.51 o 
  -5  11   1        7.42       -2.03     18.15 o 
  -4  11   1      155.92      170.48     26.25 o 
  -3  11   1      237.34      273.90     17.65 o 
  -2  11   1      102.44       70.29     13.82 o 
  -1  11   1        4.21        4.12      8.99 o 
   0  11   1       98.63      109.36     12.67 o 
   1  11   1        0.07       -5.57      8.18 o 
   2  11   1       29.14       30.92      9.60 o 
   3  11   1       85.13       84.41     10.42 o 
   4  11   1        0.75        2.19     12.79 o 
   5  11   1       78.43       64.54     12.83 o 
   6  11   1        4.56       -6.38     12.59 o 
   7  11   1       19.87       -1.28     22.92 o 
   8  11   1        0.00      -22.17     24.03 o 
   9  11   1       17.13       45.98     18.38 o 
  10  11   1        4.90        0.07     22.27 o 
  -8  12   1      187.92      248.43     43.84 o 
  -7  12   1        2.48        4.22     18.56 o 
  -6  12   1        4.45       13.84     25.81 o 
  -5  12   1       27.94       32.55     18.82 o 
  -4  12   1      104.74      112.16     16.32 o 
  -3  12   1        7.62       14.88     22.80 o 
  -2  12   1       79.70       80.96     14.71 o 
  -1  12   1        7.51        8.43     12.33 o 
   0  12   1        1.08       -6.46     10.73 o 
   1  12   1        6.98       19.14      9.20 o 
   2  12   1        0.23        6.28     10.05 o 
   3  12   1       19.85       28.68     10.22 o 
   4  12   1       31.64       45.60     11.81 o 
   5  12   1       91.39       91.87     23.48 o 
   6  12   1       31.61       41.40     14.30 o 
   7  12   1       19.64       16.91     14.49 o 
   8  12   1       40.82       46.11     19.67 o 
  -4  13   1        1.37      -34.35     23.86 o 
  -3  13   1       96.65       86.50     14.17 o 
  -2  13   1       37.21       30.88     12.91 o 
  -1  13   1        2.65       -6.17     11.85 o 
   0  13   1       35.25       34.29     12.70 o 
   1  13   1        0.52       -0.46     16.75 o 
   2  13   1        1.30       20.06     17.42 o 
   3  13   1        0.01        3.67     14.42 o 
   4  13   1       37.79       49.13     18.05 o 
 -18   0   2        8.69       56.03     23.92 o 
 -17   0   2      148.98      238.26     28.18 o 
 -16   0   2      143.51      140.32     19.06 o 
 -15   0   2       12.65       15.94     15.49 o 
 -14   0   2      470.72      516.18     15.86 o 
 -13   0   2     1803.62     1838.30     30.80 o 
 -12   0   2      332.71      329.09     13.16 o 
 -11   0   2      944.09      956.74     19.34 o 
 -10   0   2     1334.48     1345.48     26.11 o 
  -9   0   2        2.05        0.85      5.28 o 
  -8   0   2       61.28       71.95      7.61 o 
  -7   0   2     1575.37     1649.07     35.12 o 
  -6   0   2      369.76      353.60     12.05 o 
  -5   0   2      235.02      226.47      9.89 o 
  -4   0   2        0.79       14.86      5.70 o 
  -3   0   2      747.20      744.33     12.96 o 
  -2   0   2    10664.65    10422.09    224.94 o 
  -1   0   2      586.73      595.37     10.24 o 
   0   0   2     2803.98     2739.28     62.58 o 
   1   0   2     4900.70     4817.97     63.61 o 
   2   0   2     6792.61     6898.07     90.82 o 
   3   0   2    40652.29    42483.76    823.96 o 
   4   0   2     1578.09     1648.26     36.49 o 
   5   0   2     1478.94     1583.58     35.96 o 
   6   0   2       92.45      116.56     17.79 o 
   7   0   2     4305.96     4786.52     98.03 o 
   8   0   2      601.71      718.11     22.56 o 
   9   0   2     1299.28     1461.58     36.92 o 
  10   0   2        0.02       -9.05     10.78 o 
  11   0   2       83.72       85.76     13.77 o 
  12   0   2      337.78      356.36     20.20 o 
  13   0   2        1.88        7.84     15.90 o 
  14   0   2      258.89      274.33     19.93 o 
  15   0   2      372.49      339.91     28.81 o 
  16   0   2        1.47      -17.37     18.14 o 
  17   0   2       14.87        9.02     20.24 o 
  18   0   2        0.00       10.94     22.17 o 
 -18   1   2       37.42       39.52     22.07 o 
 -17   1   2      125.66      150.96     16.35 o 
 -16   1   2       30.38       27.61     21.98 o 
 -15   1   2       44.05       35.04     12.72 o 
 -14   1   2        3.60       -4.49      5.37 o 
 -13   1   2       53.47       70.80      7.08 o 
 -12   1   2       51.14       57.26      7.77 o 
 -11   1   2       13.89       12.03      5.83 o 
 -10   1   2        0.11       -3.10      5.19 o 
  -9   1   2      194.89      208.74      6.80 o 
  -8   1   2        0.07        0.40      4.78 o 
  -7   1   2        0.12        1.51      4.96 o 
  -6   1   2        5.19        6.66      5.53 o 
  -5   1   2      150.44      176.41      6.44 o 
  -4   1   2     1366.80     1350.17     17.07 o 
  -3   1   2      200.21      202.33      6.06 o 
  -2   1   2      463.44      512.48     10.02 o 
  -1   1   2      211.30      201.79      6.41 o 
   0   1   2     6259.71     6084.49     97.86 o 
   1   1   2     6532.65     6283.33     76.06 o 
   2   1   2      255.81      212.48      7.07 o 
   3   1   2      310.58      234.67      6.49 o 
   4   1   2       57.67       64.80      5.79 o 
   5   1   2      283.31      267.76      9.52 o 
   6   1   2      249.38      277.97      9.99 o 
   7   1   2      177.30      206.32      8.74 o 
   8   1   2        9.52        5.48      6.56 o 
   9   1   2      578.00      607.71     15.63 o 
  10   1   2        4.98       22.92      8.07 o 
  11   1   2       36.59       44.70      9.14 o 
  12   1   2       89.23      113.62     10.74 o 
  13   1   2       96.72      103.34     12.12 o 
  14   1   2        1.68       -0.99     10.75 o 
  15   1   2        0.85        7.30     21.36 o 
  16   1   2       51.55       54.27     18.04 o 
  17   1   2       44.56       38.29     15.54 o 
  18   1   2       74.08       47.64     16.77 o 
 -18   2   2        2.04       21.95     14.61 o 
 -17   2   2        0.00       25.21     13.78 o 
 -16   2   2       14.34       37.64     13.14 o 
 -15   2   2      230.96      282.50     17.12 o 
 -14   2   2      175.64      165.63      8.56 o 
 -13   2   2       16.17       18.17      6.68 o 
 -12   2   2      305.74      320.43     10.33 o 
 -11   2   2      298.67      327.43     12.15 o 
 -10   2   2       44.19       44.15      7.04 o 
  -9   2   2        6.89       -5.83      6.64 o 
  -8   2   2      653.54      663.03     14.71 o 
  -7   2   2        1.17       -8.22      5.48 o 
  -6   2   2      130.96      159.65     13.60 o 
  -5   2   2      526.56      527.00     10.54 o 
  -4   2   2     1286.27     1209.75     21.32 o 
  -3   2   2       16.32       10.71      5.28 o 
  -2   2   2       23.86       10.20      5.13 o 
  -1   2   2      218.67      259.02      8.65 o 
   0   2   2     6073.93     5613.41     61.58 o 
   1   2   2    20465.09    20186.13    222.45 o 
   2   2   2      800.97      767.40     16.58 o 
   3   2   2        2.80        8.73      3.77 o 
   4   2   2      187.85      224.18      8.46 o 
   5   2   2      439.25      448.85      8.18 o 
   6   2   2      622.09      613.79     14.24 o 
   7   2   2       18.21       22.36      4.85 o 
   8   2   2       42.17       51.39      5.52 o 
   9   2   2       34.17       39.92      5.84 o 
  10   2   2      170.26      199.36     10.80 o 
  11   2   2        1.40        0.16     11.12 o 
  12   2   2       35.91       41.96     10.69 o 
  13   2   2        1.37      -11.46      9.96 o 
  14   2   2        0.14      -15.76     10.51 o 
  15   2   2       11.96       -9.55     11.42 o 
  16   2   2        4.89      -20.42     14.97 o 
  17   2   2      177.14      161.55     18.28 o 
  18   2   2      142.33      155.90     19.11 o 
 -18   3   2        8.28        8.17     23.69 o 
 -17   3   2        0.68       13.91     39.01 o 
 -16   3   2        0.34       17.12     13.16 o 
 -15   3   2        8.37        4.91     12.13 o 
 -14   3   2      127.46      128.53      8.28 o 
 -13   3   2      192.34      174.45      8.59 o 
 -12   3   2      444.00      406.74     12.53 o 
 -11   3   2      426.36      426.36     14.39 o 
 -10   3   2        3.18        4.14      6.67 o 
  -9   3   2       53.82       81.80      7.94 o 
  -8   3   2      190.73      223.01      9.17 o 
  -7   3   2       97.69      109.35      7.14 o 
  -6   3   2     1386.93     1310.30     19.32 o 
  -5   3   2     2151.67     2299.11     30.02 o 
  -4   3   2       46.22       45.56      4.66 o 
  -3   3   2      190.01      239.89      8.90 o 
  -2   3   2     2140.13     2036.43     29.91 o 
  -1   3   2      576.79      588.76     10.89 o 
   0   3   2      258.28      255.06      6.73 o 
   1   3   2      393.55      315.28      8.56 o 
   2   3   2     3662.56     3626.42     41.50 o 
   3   3   2      410.20      374.47     10.30 o 
   4   3   2       94.41      113.91      5.15 o 
   5   3   2        9.11       12.60      4.83 o 
   6   3   2       85.26       87.98      5.85 o 
   7   3   2      153.40      178.80      7.12 o 
   8   3   2      245.61      260.09      8.75 o 
   9   3   2      207.82      223.90      9.17 o 
  10   3   2      163.76      177.89     11.83 o 
  11   3   2      144.25      142.07     11.86 o 
  12   3   2      205.69      197.43     13.21 o 
  13   3   2       57.82       49.59     11.42 o 
  14   3   2      462.24      431.54     18.75 o 
  15   3   2        5.88      -17.01     11.34 o 
  16   3   2       38.54       28.85     23.88 o 
  17   3   2        3.04        3.63     14.37 o 
  18   3   2        0.33      -20.86     13.90 o 
 -17   4   2       63.82       54.12     33.52 o 
 -16   4   2      121.77      146.08     21.58 o 
 -15   4   2        0.09       -7.69     17.23 o 
 -14   4   2        4.88      -10.68     10.28 o 
 -13   4   2      120.79      120.74      9.25 o 
 -12   4   2       30.39       32.31      9.98 o 
 -11   4   2        1.29        3.47     10.92 o 
 -10   4   2        0.17       -2.08      9.40 o 
  -9   4   2       37.48       51.30      7.78 o 
  -8   4   2      290.46      270.57     10.42 o 
  -7   4   2      327.83      350.72     11.03 o 
  -6   4   2       44.05       35.69      5.47 o 
  -5   4   2      603.26      617.38     10.22 o 
  -4   4   2        3.23        5.15      5.63 o 
  -3   4   2       84.03      102.77      4.80 o 
  -2   4   2      124.99      127.43      5.62 o 
  -1   4   2       26.29       41.02      4.47 o 
   0   4   2      197.98      207.97      8.31 o 
   1   4   2      610.04      618.64     12.18 o 
   2   4   2       77.59       87.15      5.06 o 
   3   4   2     3090.08     3153.57     34.60 o 
   4   4   2      371.13      300.71      9.07 o 
   5   4   2     1531.13     1505.84     20.22 o 
   6   4   2       89.78      110.87      7.12 o 
   7   4   2      388.91      348.76     11.29 o 
   8   4   2       53.04       46.04      7.93 o 
   9   4   2      209.47      228.11     14.60 o 
  10   4   2      610.82      601.08     15.03 o 
  11   4   2      232.08      227.37     13.27 o 
  12   4   2      184.20      201.93     16.05 o 
  13   4   2      178.77      198.30     14.12 o 
  14   4   2       40.09       28.58     10.97 o 
  15   4   2       71.77       78.33     12.42 o 
  16   4   2        3.39       -5.90     14.00 o 
  17   4   2        1.89      -26.07     24.67 o 
 -17   5   2       46.66       -5.82     21.25 o 
 -16   5   2        1.65        4.67     18.34 o 
 -15   5   2        1.97       24.96     18.65 o 
 -14   5   2      151.48      133.99     11.82 o 
 -13   5   2       31.32       29.94      9.84 o 
 -12   5   2        0.07      -13.57      9.04 o 
 -11   5   2       26.10        6.53     11.13 o 
 -10   5   2        2.41       -8.84      9.93 o 
  -9   5   2       93.93       93.69      8.49 o 
  -8   5   2      136.94      141.17     11.10 o 
  -7   5   2       84.66      100.44      6.03 o 
  -6   5   2       58.87       58.44      5.13 o 
  -5   5   2      276.43      267.16      9.02 o 
  -4   5   2        8.22        3.05      4.49 o 
  -3   5   2       16.68        8.92      4.51 o 
  -2   5   2      616.36      598.97     11.78 o 
  -1   5   2      188.96      192.14      7.27 o 
   0   5   2       79.45       96.25      7.51 o 
   1   5   2     1234.57     1216.68     18.55 o 
   2   5   2       49.03       67.36      6.97 o 
   3   5   2      576.61      642.51     11.86 o 
   4   5   2      325.52      311.47      8.24 o 
   5   5   2        0.04       -2.15      5.09 o 
   6   5   2      590.81      551.79     11.52 o 
   7   5   2        0.41       -1.88      6.40 o 
   8   5   2       58.25       57.90      9.43 o 
   9   5   2      482.91      459.16     12.89 o 
  10   5   2       57.71       57.71      8.14 o 
  11   5   2      117.63      118.75     10.85 o 
  12   5   2      131.33      129.08     11.60 o 
  13   5   2      463.16      446.46     16.96 o 
  14   5   2        0.00      -12.75     10.57 o 
  15   5   2       10.40       -4.90     13.04 o 
  16   5   2       17.12       -9.56     12.24 o 
  17   5   2       48.96        9.85     27.60 o 
 -16   6   2       51.08       32.42     20.94 o 
 -15   6   2       30.05       12.76     19.03 o 
 -14   6   2       30.90       21.75     18.74 o 
 -13   6   2        8.22        3.62      9.93 o 
 -12   6   2       14.44       16.99      9.91 o 
 -11   6   2      713.99      661.51     18.65 o 
 -10   6   2       54.96       57.33     12.19 o 
  -9   6   2       93.07      103.54     11.58 o 
  -8   6   2      238.75      235.80     13.46 o 
  -7   6   2       71.32       76.25      7.50 o 
  -6   6   2      246.00      241.89      9.77 o 
  -5   6   2        6.54        5.12      5.52 o 
  -4   6   2       63.98       50.03      6.47 o 
  -3   6   2      105.95      112.42      7.03 o 
  -2   6   2      458.38      445.13     11.34 o 
  -1   6   2      173.92      178.21      9.55 o 
   0   6   2       13.33        1.94      6.12 o 
   1   6   2      528.37      532.09     11.84 o 
   2   6   2      168.53      182.36      7.71 o 
   3   6   2      460.51      459.86     11.73 o 
   4   6   2      402.26      452.24      9.83 o 
   5   6   2      340.34      368.41     10.33 o 
   6   6   2      307.78      310.55      9.10 o 
   7   6   2       10.65        6.69      6.89 o 
   8   6   2      361.03      369.36     11.77 o 
   9   6   2      109.95      108.52      8.68 o 
  10   6   2      347.80      352.10     12.38 o 
  11   6   2       97.30       98.93     12.21 o 
  12   6   2      175.73      188.01     12.80 o 
  13   6   2       87.95       80.81     11.53 o 
  14   6   2      126.73      107.00     12.61 o 
  15   6   2       77.39       75.32     15.84 o 
  16   6   2        1.54       10.53     19.13 o 
 -15   7   2       50.33       43.03     46.57 o 
 -14   7   2      211.75      217.62     18.01 o 
 -13   7   2       54.17       34.62     16.28 o 
 -12   7   2       14.58       10.73     13.41 o 
 -11   7   2      161.33      134.76     14.95 o 
 -10   7   2        5.95        2.73     14.98 o 
  -9   7   2     1030.44      953.46     32.50 o 
  -8   7   2      136.07      120.65     16.73 o 
  -7   7   2      143.72      164.16     16.13 o 
  -6   7   2      946.23      892.51     27.56 o 
  -5   7   2     2441.10     2256.22     35.06 o 
  -4   7   2      782.16      738.80     17.59 o 
  -3   7   2      390.57      363.16     11.41 o 
  -2   7   2      322.25      318.17     13.18 o 
  -1   7   2       19.84       19.93      7.30 o 
   0   7   2      768.45      749.95     13.19 o 
   1   7   2      169.28      177.33      8.35 o 
   2   7   2       15.77       14.00      6.38 o 
   3   7   2        0.02       -8.16      6.30 o 
   4   7   2       50.80       59.19      8.25 o 
   5   7   2       86.02       72.86      7.52 o 
   6   7   2      235.95      244.37      9.25 o 
   7   7   2      165.17      179.03      7.98 o 
   8   7   2      681.29      662.36     14.13 o 
   9   7   2       26.63       21.38     11.86 o 
  10   7   2       11.45        4.45      8.05 o 
  11   7   2      495.07      481.08     16.89 o 
  12   7   2      375.66      359.58     23.60 o 
  13   7   2      110.36      146.11     20.63 o 
  14   7   2        1.28        9.78     16.48 o 
  15   7   2       30.77       59.34     19.64 o 
 -14   8   2       60.63       76.40     16.39 o 
 -13   8   2        1.25       15.68     14.37 o 
 -12   8   2       48.54       50.46     14.37 o 
 -11   8   2        6.72       -4.98     13.16 o 
 -10   8   2        0.04      -13.31     39.72 o 
  -9   8   2        0.18      -21.64     15.53 o 
  -8   8   2       29.39        8.73     15.12 o 
  -7   8   2      167.88      162.79     14.88 o 
  -6   8   2      158.86      155.80     14.11 o 
  -5   8   2        1.04       12.46     11.59 o 
  -4   8   2       80.78       70.46     11.19 o 
  -3   8   2      842.91      733.42     16.23 o 
  -2   8   2      493.44      481.40     13.58 o 
  -1   8   2        2.34        5.94      7.55 o 
   0   8   2      112.74      118.82     10.57 o 
   1   8   2        1.45        9.45      8.94 o 
   2   8   2        2.85      -13.23      8.82 o 
   3   8   2       50.94       50.38      7.72 o 
   4   8   2        6.56        6.01      6.49 o 
   5   8   2        6.16       -3.23      6.03 o 
   6   8   2       14.44        2.98      6.16 o 
   7   8   2        6.04        6.48      6.00 o 
   8   8   2        5.39       11.75      7.96 o 
   9   8   2      176.58      174.38     15.07 o 
  10   8   2       19.97       -2.51      9.36 o 
  11   8   2       67.34       86.30     13.48 o 
  12   8   2        1.34       -2.95     12.22 o 
  13   8   2        0.18       -2.17     16.40 o 
  14   8   2       12.87        3.09     22.92 o 
 -13   9   2        2.20      -12.31     17.51 o 
 -12   9   2       79.41       81.74     17.79 o 
 -11   9   2        0.66        5.95     32.34 o 
 -10   9   2        1.79      -19.59     14.98 o 
  -9   9   2       10.95       -1.55     16.85 o 
  -8   9   2        2.41       -1.70     15.98 o 
  -7   9   2       28.89       12.11     12.82 o 
  -6   9   2       93.21       75.81     14.64 o 
  -5   9   2       27.53       29.03     12.58 o 
  -4   9   2      110.39       97.29     13.35 o 
  -3   9   2     1621.93     1488.09     33.88 o 
  -2   9   2        2.31        4.26      7.90 o 
  -1   9   2      131.34      160.74      9.91 o 
   0   9   2       39.70       59.52     10.63 o 
   1   9   2      165.33      176.15     11.67 o 
   2   9   2      133.65      139.21     11.32 o 
   3   9   2        1.84        9.92      9.52 o 
   4   9   2       26.12       15.68      7.46 o 
   5   9   2       26.66       13.61      8.60 o 
   6   9   2      279.97      263.45     12.43 o 
   7   9   2      119.57      111.02      8.75 o 
   8   9   2        1.09        9.00     17.39 o 
   9   9   2      211.45      210.54     11.17 o 
  10   9   2      182.42      174.98     12.70 o 
  11   9   2        0.07       10.27     12.19 o 
  12   9   2       73.58      102.30     19.23 o 
  13   9   2       28.06       33.92     34.07 o 
 -12  10   2        5.88       37.70     21.67 o 
 -11  10   2       76.07       56.49     33.46 o 
 -10  10   2        8.25      -14.26     23.74 o 
  -9  10   2       86.50      110.67     19.94 o 
  -8  10   2      107.23      105.40     19.13 o 
  -7  10   2       88.45       91.09     15.04 o 
  -6  10   2       47.48       46.84     14.00 o 
  -5  10   2       21.04       -0.78     12.95 o 
  -4  10   2      139.49      112.22     14.54 o 
  -3  10   2       51.03       60.65     15.01 o 
  -2  10   2        1.04       10.60     12.36 o 
  -1  10   2       59.30       60.23     15.19 o 
   0  10   2      316.29      270.21     13.92 o 
   1  10   2       41.13       39.38     10.49 o 
   2  10   2       61.20       52.73     10.76 o 
   3  10   2      249.84      222.96     11.91 o 
   4  10   2      400.95      345.84     13.26 o 
   5  10   2       26.42       29.60      9.19 o 
   6  10   2       94.77       88.95     10.19 o 
   7  10   2        6.43       22.16      9.28 o 
   8  10   2       72.49       67.75     11.13 o 
   9  10   2      252.34      254.79     14.27 o 
  10  10   2       50.12       82.36     18.80 o 
  11  10   2       34.36       42.75     35.13 o 
  12  10   2      165.58      176.60     49.17 o 
 -10  11   2       45.42       53.22     19.04 o 
  -9  11   2        7.16       -6.57     15.17 o 
  -8  11   2      104.25      103.12     20.19 o 
  -7  11   2        0.64      -13.35     16.86 o 
  -6  11   2      253.15      243.10     18.39 o 
  -5  11   2       27.13        9.91     14.22 o 
  -4  11   2        1.35       -6.29     13.10 o 
  -3  11   2        0.33       -4.67     20.84 o 
  -2  11   2        7.81       13.45     13.18 o 
  -1  11   2       16.18      -16.13     15.72 o 
   0  11   2       10.51       20.90     12.69 o 
   1  11   2        4.35       17.74     10.85 o 
   2  11   2       30.07       37.98      9.88 o 
   3  11   2      107.91      103.08     10.80 o 
   4  11   2        9.99       13.77      9.52 o 
   5  11   2       10.63       26.06      9.84 o 
   6  11   2       28.98       17.72      9.81 o 
   7  11   2        0.60        3.61      9.75 o 
   8  11   2       38.57       15.57     14.67 o 
   9  11   2       46.86       35.91     13.83 o 
  10  11   2       28.79       20.56     33.89 o 
  -8  12   2      289.27      298.66     25.90 o 
  -7  12   2        0.60       14.47     18.93 o 
  -6  12   2       54.75       33.36     20.41 o 
  -5  12   2        0.08      -13.36     17.68 o 
  -4  12   2       55.47       56.56     15.26 o 
  -3  12   2       90.75       79.55     15.58 o 
  -2  12   2        0.28      -17.97     14.23 o 
  -1  12   2       32.79       37.89     19.00 o 
   0  12   2       35.58       47.43     14.34 o 
   1  12   2       16.21       25.42     16.02 o 
   2  12   2        2.25       -6.27     11.09 o 
   3  12   2      138.55      158.14     12.37 o 
   4  12   2      141.78      161.36     12.79 o 
   5  12   2      227.97      238.77     16.69 o 
   6  12   2      111.80       99.99     17.40 o 
   7  12   2       31.70       20.78     14.49 o 
  -3  13   2       85.71      100.10     31.40 o 
  -2  13   2      128.90      155.22     18.14 o 
  -1  13   2        0.90       13.50     17.62 o 
   0  13   2       23.81       32.07     13.10 o 
   1  13   2        2.31      -18.04     12.03 o 
   2  13   2        6.49       21.94     16.10 o 
   3  13   2       84.21       89.97     16.95 o 
 -18   1   3       12.32       26.61     16.49 o 
 -17   1   3       13.50       30.66     15.60 o 
 -16   1   3       28.13       52.53     13.72 o 
 -15   1   3       33.59       35.27      7.59 o 
 -14   1   3       19.16       25.09      7.23 o 
 -13   1   3       97.73       98.18      6.94 o 
 -12   1   3      214.56      247.18      8.10 o 
 -11   1   3     3788.31     3722.63     38.27 o 
 -10   1   3      117.38      135.51      6.92 o 
  -9   1   3      149.70      167.47      7.19 o 
  -8   1   3       15.50        4.63      5.15 o 
  -7   1   3      280.39      266.68      9.20 o 
  -6   1   3      233.07      180.31      7.49 o 
  -5   1   3      193.76      156.71     11.52 o 
  -4   1   3        0.38        5.13      3.94 o 
  -3   1   3      175.94      161.57      5.14 o 
  -2   1   3      687.07      596.43      8.67 o 
  -1   1   3      791.30      831.40     12.96 o 
   0   1   3     2057.44     1941.84     27.90 o 
   1   1   3     1073.46      922.05     14.11 o 
   2   1   3     2250.19     2062.78     22.71 o 
   3   1   3     4017.49     3975.93     44.62 o 
   4   1   3     1115.02     1040.89     13.65 o 
   5   1   3      567.08      487.31     12.30 o 
   6   1   3     1084.07     1089.23     20.10 o 
   7   1   3      141.89      143.69      9.09 o 
   8   1   3       46.40       42.11      8.97 o 
   9   1   3       22.18       18.26      7.66 o 
  10   1   3       19.77       14.20      8.14 o 
  11   1   3       27.91       24.40      8.86 o 
  12   1   3      321.07      319.39     17.68 o 
  13   1   3       60.16       40.51     10.24 o 
  14   1   3      210.40      175.94     14.86 o 
  15   1   3       63.63       65.35     13.03 o 
  16   1   3      189.65      146.23     15.26 o 
  17   1   3       19.57       32.40     15.34 o 
  18   1   3      102.66      100.75     18.15 o 
 -18   2   3       45.90      104.93     28.02 o 
 -17   2   3        0.95        6.52     23.00 o 
 -16   2   3        0.01       15.86     12.78 o 
 -15   2   3      127.37      121.53      8.79 o 
 -14   2   3       61.44       61.71      7.81 o 
 -13   2   3        6.30       13.71      6.90 o 
 -12   2   3       12.66        6.62      6.75 o 
 -11   2   3      898.66      860.15     14.41 o 
 -10   2   3       22.72       30.25      8.47 o 
  -9   2   3      235.05      254.59      9.21 o 
  -8   2   3       29.36       34.28      6.20 o 
  -7   2   3      169.67      188.26      7.21 o 
  -6   2   3      538.95      565.89     11.70 o 
  -5   2   3     2285.07     2429.72     35.69 o 
  -4   2   3     2937.95     2907.52     41.47 o 
  -3   2   3     3085.54     3049.97     42.91 o 
  -2   2   3     1525.17     1512.09     23.39 o 
  -1   2   3      298.93      330.20      9.79 o 
   0   2   3     3218.94     2959.96     33.77 o 
   1   2   3        2.33        4.07      3.53 o 
   2   2   3      222.91      210.90      6.92 o 
   3   2   3      265.43      282.09      6.50 o 
   4   2   3     1644.25     1588.41     22.08 o 
   5   2   3      370.18      396.38      8.94 o 
   6   2   3        6.21        9.57      3.46 o 
   7   2   3      161.73      194.93      9.20 o 
   8   2   3       62.57       74.15      8.14 o 
   9   2   3      164.48      180.33     10.25 o 
  10   2   3       77.49       80.49      9.34 o 
  11   2   3       20.26       21.36      8.91 o 
  12   2   3      338.02      353.67     14.68 o 
  13   2   3        6.60       11.24      9.76 o 
  14   2   3       56.26       38.53     11.99 o 
  15   2   3        0.95       -8.57     11.28 o 
  16   2   3        0.41       -4.13     14.83 o 
  17   2   3       30.49       12.91     17.71 o 
  18   2   3       25.03       21.85     16.03 o 
 -17   3   3       37.84       39.76     20.36 o 
 -16   3   3       20.40      -22.54     28.67 o 
 -15   3   3        1.11       13.67      7.54 o 
 -14   3   3        0.01       14.41      7.32 o 
 -13   3   3       87.04       86.05      7.97 o 
 -12   3   3        0.35        3.54      7.55 o 
 -11   3   3       63.96       37.67      8.60 o 
 -10   3   3       35.11       41.15      9.39 o 
  -9   3   3       24.48       10.33      7.51 o 
  -8   3   3      165.17      156.82      9.11 o 
  -7   3   3      495.60      503.19     10.42 o 
  -6   3   3      594.44      543.01     11.77 o 
  -5   3   3     1224.83     1167.99     17.81 o 
  -4   3   3      864.61      845.90     16.56 o 
  -3   3   3        4.93        0.53      5.82 o 
  -2   3   3      330.84      315.20     10.19 o 
  -1   3   3      404.04      386.29      9.49 o 
   0   3   3        8.15        6.50      3.48 o 
   1   3   3      238.33      239.50      6.39 o 
   2   3   3        2.30        5.81      3.68 o 
   3   3   3     1079.54     1085.30     16.83 o 
   4   3   3       36.81       31.37      4.54 o 
   5   3   3       11.09       12.39      4.64 o 
   6   3   3        6.05        7.68      4.75 o 
   7   3   3      360.89      384.22      8.71 o 
   8   3   3       14.72       20.94      4.80 o 
   9   3   3       79.63       71.89      8.97 o 
  10   3   3      123.47      125.31     12.30 o 
  11   3   3       21.33       15.80      9.88 o 
  12   3   3       21.41       17.89     10.19 o 
  13   3   3       45.25       60.18     11.65 o 
  14   3   3        0.70      -12.57     11.05 o 
  15   3   3      137.17      143.57     14.69 o 
  16   3   3        2.87        3.82     14.84 o 
  17   3   3        1.10      -26.83     17.89 o 
 -17   4   3        5.64       17.25     20.31 o 
 -16   4   3      122.77      140.19     22.31 o 
 -15   4   3       69.64       82.55     13.88 o 
 -14   4   3      222.60      219.11     13.24 o 
 -13   4   3       29.73       23.75      9.98 o 
 -12   4   3        0.05        2.19     10.82 o 
 -11   4   3        4.26      -14.22      9.48 o 
 -10   4   3       38.13       33.99      8.07 o 
  -9   4   3       35.05       46.45      7.87 o 
  -8   4   3       45.60       52.95      7.56 o 
  -7   4   3       65.49       77.41      6.84 o 
  -6   4   3      322.41      342.50      9.97 o 
  -5   4   3       60.17       75.43      5.51 o 
  -4   4   3       88.68       96.56      7.75 o 
  -3   4   3      450.00      426.61     12.30 o 
  -2   4   3       32.37       33.30      7.73 o 
  -1   4   3      172.41      168.17      9.67 o 
   0   4   3      182.79      235.96      6.02 o 
   1   4   3       95.85       93.07      4.62 o 
   2   4   3      490.68      436.11     11.27 o 
   3   4   3      682.88      628.43     10.95 o 
   4   4   3      421.81      429.03     11.96 o 
   5   4   3       38.67       30.89      5.16 o 
   6   4   3       11.36       12.50      5.63 o 
   7   4   3      175.30      184.47      6.93 o 
   8   4   3      684.22      717.31     12.82 o 
   9   4   3      415.78      399.53     12.63 o 
  10   4   3      439.80      412.10     20.42 o 
  11   4   3       47.50       47.91     10.91 o 
  12   4   3      553.81      549.00     20.33 o 
  13   4   3        4.31       -7.10     10.76 o 
  14   4   3        1.17        6.02     11.46 o 
  15   4   3       73.38       62.30     13.16 o 
  16   4   3        1.36      -19.23     15.94 o 
  17   4   3       30.50       -9.58     13.96 o 
 -16   5   3       72.55      146.37     58.06 o 
 -15   5   3        2.81        9.05     10.61 o 
 -14   5   3       99.48       96.57     11.52 o 
 -13   5   3      332.75      299.70     14.29 o 
 -12   5   3       18.32       21.43     10.02 o 
 -11   5   3      227.81      217.25     22.19 o 
 -10   5   3      135.46      142.31     12.65 o 
  -9   5   3       43.22       34.14     10.58 o 
  -8   5   3        8.34        5.15      8.77 o 
  -7   5   3       78.35       82.42      9.31 o 
  -6   5   3        8.32        4.68      8.01 o 
  -5   5   3       27.04       11.23      7.93 o 
  -4   5   3       95.14       88.36      8.51 o 
  -3   5   3       76.49       83.34      8.11 o 
  -2   5   3       14.63       10.83      5.42 o 
  -1   5   3      130.69       98.37      6.56 o 
   0   5   3       31.28       43.52      7.03 o 
   1   5   3     1388.12     1397.91     29.46 o 
   2   5   3      832.46      832.81     16.35 o 
   3   5   3      118.37      154.42      6.55 o 
   4   5   3       40.01       60.36      6.91 o 
   5   5   3       68.30       43.59      7.58 o 
   6   5   3      214.24      237.17      8.32 o 
   7   5   3        2.95        1.54      6.99 o 
   8   5   3       84.60      100.41      7.34 o 
   9   5   3      332.02      355.17     13.24 o 
  10   5   3      435.18      441.44     17.21 o 
  11   5   3        0.01        8.62     10.19 o 
  12   5   3      141.83      167.29     15.46 o 
  13   5   3       61.42       63.91     11.58 o 
  14   5   3       24.19       38.07     20.17 o 
  15   5   3       15.18       13.03     11.82 o 
  16   5   3       73.55       86.79     15.98 o 
 -16   6   3       10.71       18.15     29.62 o 
 -15   6   3        6.83       15.08     14.30 o 
 -14   6   3       21.30       11.90     11.04 o 
 -13   6   3        4.56        2.43     11.65 o 
 -12   6   3      144.20      155.14     12.52 o 
 -11   6   3       12.10       13.27     11.23 o 
 -10   6   3       75.54       79.71     20.02 o 
  -9   6   3        3.51       -4.49     10.35 o 
  -8   6   3       30.45       38.90      9.90 o 
  -7   6   3       90.40       76.31     10.13 o 
  -6   6   3       87.24       64.37      9.46 o 
  -5   6   3      126.83      107.43     10.07 o 
  -4   6   3      462.96      408.38      9.57 o 
  -3   6   3      468.73      461.45     12.20 o 
  -2   6   3       15.68        8.37      7.13 o 
  -1   6   3      223.38      223.11     10.85 o 
   0   6   3       60.36       55.82      8.21 o 
   1   6   3       20.11       23.01      5.24 o 
   2   6   3       15.53       13.25      5.74 o 
   3   6   3      334.52      349.70     10.58 o 
   4   6   3      188.36      190.04      7.29 o 
   5   6   3      277.99      296.25      8.69 o 
   6   6   3       15.92        4.10      4.25 o 
   7   6   3        0.04       -6.19      6.09 o 
   8   6   3      274.87      259.01     11.83 o 
   9   6   3       10.10       -5.66      6.23 o 
  10   6   3        0.42       -3.80      9.88 o 
  11   6   3       35.68       37.66     10.17 o 
  12   6   3       14.12       29.94     10.64 o 
  13   6   3      151.11      170.95     13.43 o 
  14   6   3      762.33      816.24     27.28 o 
  15   6   3        0.00      -11.01     11.90 o 
  16   6   3       50.09       23.86     13.25 o 
 -15   7   3        6.39       15.01     14.38 o 
 -14   7   3       32.92       15.86     11.72 o 
 -13   7   3        2.52       -2.13     11.09 o 
 -12   7   3       96.30       55.99     11.39 o 
 -11   7   3       40.67       39.20     12.73 o 
 -10   7   3        1.81       -9.75     13.80 o 
  -9   7   3      257.18      242.52     14.86 o 
  -8   7   3      128.10      142.92     11.71 o 
  -7   7   3       13.10       10.04      9.56 o 
  -6   7   3      100.70       99.27     14.72 o 
  -5   7   3      550.62      544.73     20.46 o 
  -4   7   3       72.88       67.96     12.13 o 
  -3   7   3       19.61       11.90     10.73 o 
  -2   7   3        3.87        4.02      7.86 o 
  -1   7   3       23.39       22.33      8.31 o 
   0   7   3        6.31       15.08      8.41 o 
   1   7   3      367.34      364.56     18.18 o 
   2   7   3       93.50       92.90      7.23 o 
   3   7   3      184.66      203.44     13.13 o 
   4   7   3        0.05       -5.91      6.16 o 
   5   7   3       26.61       23.46      6.53 o 
   6   7   3        6.76       11.65      5.71 o 
   7   7   3      499.33      459.37     11.27 o 
   8   7   3        7.56       13.06      6.25 o 
   9   7   3        1.32        1.51      6.32 o 
  10   7   3        1.95        9.40      9.60 o 
  11   7   3        4.58       13.39     10.27 o 
  12   7   3      356.18      365.57     16.03 o 
  13   7   3       31.85       48.35     11.68 o 
  14   7   3        3.08        4.96     17.79 o 
  15   7   3       71.01       88.74     20.71 o 
 -14   8   3       18.69       38.26     16.31 o 
 -13   8   3       16.60       19.11     20.87 o 
 -12   8   3       32.97        1.16     14.44 o 
 -11   8   3       18.77       51.00     18.39 o 
 -10   8   3      191.49      174.30     19.94 o 
  -9   8   3      109.41       87.92     18.00 o 
  -8   8   3        1.20       -3.74     12.61 o 
  -7   8   3       31.71       32.35     13.09 o 
  -6   8   3      492.21      435.87     19.28 o 
  -5   8   3      917.77      820.03     24.33 o 
  -4   8   3      128.46      128.44     16.75 o 
  -3   8   3      398.96      424.32     18.30 o 
  -2   8   3     1049.33      960.43     26.06 o 
  -1   8   3      163.90      175.58     11.41 o 
   0   8   3      674.53      641.76     22.81 o 
   1   8   3       61.06       71.77     10.07 o 
   2   8   3      221.71      233.58     12.48 o 
   3   8   3        3.44       -1.22      9.31 o 
   4   8   3       74.30       74.77     10.45 o 
   5   8   3      273.95      269.97      9.89 o 
   6   8   3        2.40        4.68      6.33 o 
   7   8   3      190.95      191.15      7.98 o 
   8   8   3        7.47        3.44      5.13 o 
   9   8   3      140.23      138.59      9.27 o 
  10   8   3       53.54       64.04     10.80 o 
  11   8   3       20.55        4.54     12.09 o 
  12   8   3       47.69       46.16     13.88 o 
  13   8   3       50.26       93.81     28.51 o 
  14   8   3       89.83       97.36     20.80 o 
 -13   9   3       59.69       63.81     25.52 o 
 -12   9   3       50.29       19.24     15.67 o 
 -11   9   3       12.45       42.15     23.33 o 
 -10   9   3        7.45       26.85     17.96 o 
  -9   9   3        6.49       21.58     17.60 o 
  -8   9   3       89.55      100.97     15.06 o 
  -7   9   3      525.80      522.27     34.57 o 
  -6   9   3        0.12       -0.11     12.65 o 
  -5   9   3       63.46       47.90     14.30 o 
  -4   9   3      287.33      298.24     17.23 o 
  -3   9   3        0.07        3.99     11.74 o 
  -2   9   3      730.55      667.39     22.52 o 
  -1   9   3       12.85        0.84     11.47 o 
   0   9   3       25.20       29.63      9.83 o 
   1   9   3        5.43        9.11      9.62 o 
   2   9   3       85.53       92.02     10.88 o 
   3   9   3      266.43      269.85     13.52 o 
   4   9   3      567.61      511.17     15.52 o 
   5   9   3        3.88       -0.36      7.67 o 
   6   9   3      181.76      178.52      9.94 o 
   7   9   3       32.96       17.07      8.98 o 
   8   9   3      138.61      143.90     11.75 o 
   9   9   3      246.46      240.37     22.84 o 
  10   9   3       27.90       59.84     14.23 o 
  11   9   3      210.44      250.95     17.50 o 
  12   9   3       70.84       94.24     15.48 o 
  13   9   3      131.11      142.86     24.12 o 
 -11  10   3        1.53      -22.27     19.06 o 
 -10  10   3        0.49       -0.35     18.38 o 
  -9  10   3       11.89       37.46     18.50 o 
  -8  10   3      115.35       94.91     20.94 o 
  -7  10   3      413.17      425.87     21.38 o 
  -6  10   3      145.88      177.89     16.51 o 
  -5  10   3        1.32       -0.33     13.17 o 
  -4  10   3       19.47       11.93     14.78 o 
  -3  10   3      203.76      182.07     15.99 o 
  -2  10   3        0.53       11.20     12.57 o 
  -1  10   3        2.95        1.08     13.51 o 
   0  10   3        9.64        2.98     12.22 o 
   1  10   3       36.68       48.63     12.89 o 
   2  10   3      140.27      167.79     12.85 o 
   3  10   3        5.17        6.59     10.43 o 
   4  10   3        0.00        1.08     11.51 o 
   5  10   3       17.81       13.87      9.37 o 
   6  10   3       36.60       39.12      9.73 o 
   7  10   3       27.20       53.13     10.11 o 
   8  10   3        4.57        3.86     10.56 o 
   9  10   3       61.20       88.16     18.08 o 
  10  10   3        3.37       20.33     18.58 o 
  11  10   3        2.83       16.11     23.28 o 
  -9  11   3        7.04       -0.92     19.03 o 
  -8  11   3       27.33       68.76     20.03 o 
  -7  11   3       13.21       19.50     15.69 o 
  -6  11   3       79.53       78.45     15.96 o 
  -5  11   3       38.91       45.20     14.75 o 
  -4  11   3       44.60       35.83     14.30 o 
  -3  11   3       54.32       55.43     18.75 o 
  -2  11   3       38.11       50.04     13.93 o 
  -1  11   3        0.85       15.02     12.99 o 
   0  11   3       21.44       17.37     13.16 o 
   1  11   3       25.65        8.46     24.95 o 
   2  11   3        0.71        5.64     12.75 o 
   3  11   3       85.52       88.02     14.17 o 
   4  11   3       66.49       41.50     15.54 o 
   5  11   3       56.37       47.34     11.31 o 
   6  11   3      247.09      213.21     12.90 o 
   7  11   3       36.01       24.94     10.66 o 
   8  11   3       24.63       21.41     11.80 o 
   9  11   3        0.81        0.21     18.76 o 
  -7  12   3        0.23       16.04     16.23 o 
  -6  12   3       64.37       79.54     19.64 o 
  -5  12   3      121.20      134.12     33.71 o 
  -4  12   3        0.01       -0.34     14.46 o 
  -3  12   3        0.00      -10.22     14.03 o 
  -2  12   3      106.57      165.04     17.46 o 
  -1  12   3       14.56        5.58     14.02 o 
   0  12   3        7.60        0.85     13.86 o 
   1  12   3       88.44       96.44     15.54 o 
   2  12   3        0.39       -7.26     14.44 o 
   3  12   3       50.19       78.60     12.93 o 
   4  12   3       36.82       58.36     12.42 o 
   5  12   3       29.68       26.03     12.14 o 
   6  12   3       52.26       53.78     12.31 o 
   7  12   3       33.57       71.85     11.89 o 
  -1  13   3      181.72      201.21     19.02 o 
   0  13   3       10.75        9.49     15.37 o 
   1  13   3        4.22       -7.15     12.42 o 
 -17   0   4      382.90      444.73     36.43 o 
 -16   0   4       46.65       72.13     12.08 o 
 -15   0   4        7.59       24.94     10.73 o 
 -14   0   4      294.35      304.85     15.28 o 
 -13   0   4      318.52      313.09     14.84 o 
 -12   0   4      135.86      157.51     10.78 o 
 -11   0   4      564.10      542.87     15.96 o 
 -10   0   4     2096.81     2050.69     38.21 o 
  -9   0   4       22.49       32.36      9.07 o 
  -8   0   4      318.52      294.69     12.70 o 
  -7   0   4      783.15      667.25     23.44 o 
  -6   0   4       18.34       28.00      7.16 o 
  -5   0   4      232.67      272.57      9.13 o 
  -4   0   4     1139.03     1012.43     17.37 o 
  -3   0   4     1962.31     1840.88     27.33 o 
  -2   0   4      210.39      232.31      8.51 o 
  -1   0   4      383.73      387.25      9.71 o 
   0   0   4        7.70       -2.22      2.35 o 
   1   0   4       87.00       73.55      7.49 o 
   2   0   4        6.43        8.27      4.55 o 
   3   0   4     2735.79     2696.08     37.60 o 
   4   0   4     1989.43     2115.25     30.07 o 
   5   0   4       17.63       19.90      8.98 o 
   6   0   4     3316.17     3495.02    100.16 o 
   7   0   4      857.54      915.28     26.61 o 
   8   0   4        1.74       -3.58     11.85 o 
   9   0   4       37.01       30.64     11.75 o 
  10   0   4       44.40       38.94     12.31 o 
  11   0   4       28.42       13.03     17.89 o 
  12   0   4      499.98      495.64     23.57 o 
  13   0   4       30.48       17.18     13.76 o 
  14   0   4      121.14      117.07     17.10 o 
  15   0   4      254.36      208.12     31.59 o 
  16   0   4       63.02       48.12     17.80 o 
  17   0   4       61.61       38.03     18.82 o 
 -17   1   4      115.40      144.28     19.34 o 
 -16   1   4        1.83        4.89      9.54 o 
 -15   1   4       11.75        8.01      7.97 o 
 -14   1   4      111.25      111.33      7.70 o 
 -13   1   4      240.83      230.39      8.89 o 
 -12   1   4      613.32      579.07     12.48 o 
 -11   1   4      109.63      106.49      7.29 o 
 -10   1   4     1101.38     1062.84     16.00 o 
  -9   1   4      349.73      334.01      9.97 o 
  -8   1   4       55.40       51.88      6.31 o 
  -7   1   4        2.01       -5.49      5.22 o 
  -6   1   4      262.27      277.54      8.23 o 
  -5   1   4        0.59        0.44      4.46 o 
  -4   1   4       57.41       73.33      4.30 o 
  -3   1   4      418.51      438.72      9.80 o 
  -2   1   4      535.47      574.36     11.81 o 
  -1   1   4      965.09      924.43     14.47 o 
   0   1   4      899.02      890.55     11.74 o 
   1   1   4        8.99       10.60      3.48 o 
   2   1   4      588.35      606.02     10.18 o 
   3   1   4      817.05      785.70     11.78 o 
   4   1   4      819.06      747.39     11.25 o 
   5   1   4       13.68       29.63      3.58 o 
   6   1   4     1560.18     1499.54     25.88 o 
   7   1   4      510.75      471.61     13.95 o 
   8   1   4      662.14      618.58     16.08 o 
   9   1   4      356.35      360.62     13.40 o 
  10   1   4      268.20      278.49     12.27 o 
  11   1   4       32.15       38.99     10.08 o 
  12   1   4        1.65        4.77      8.99 o 
  13   1   4        3.02       -6.30      9.39 o 
  14   1   4       36.53       28.89     10.61 o 
  15   1   4       66.86       53.34     11.72 o 
  16   1   4       27.53       18.13     12.02 o 
  17   1   4        4.26      -11.84     13.29 o 
 -17   2   4       22.48       26.60     25.13 o 
 -16   2   4       10.37        8.61      9.32 o 
 -15   2   4        0.33        9.52      7.71 o 
 -14   2   4        9.98       19.26      7.73 o 
 -13   2   4        0.09      -13.66      9.11 o 
 -12   2   4       27.99       33.85      8.76 o 
 -11   2   4       87.64       97.03      8.51 o 
 -10   2   4        5.09        3.30      7.37 o 
  -9   2   4        0.36       -2.68      6.92 o 
  -8   2   4       50.31       67.52      6.99 o 
  -7   2   4       96.26       90.43      7.19 o 
  -6   2   4      139.25      129.09      7.50 o 
  -5   2   4       80.62       79.23      6.47 o 
  -4   2   4      361.12      313.70      9.69 o 
  -3   2   4      160.77      163.15      7.84 o 
  -2   2   4      103.21      120.38      7.18 o 
  -1   2   4       23.57        8.42      6.28 o 
   0   2   4      401.57      374.58      8.21 o 
   1   2   4      213.36      197.68      6.99 o 
   2   2   4       26.96       27.36      4.16 o 
   3   2   4      862.87      886.55     12.22 o 
   4   2   4     1677.93     1613.59     20.32 o 
   5   2   4        1.01        3.26      4.43 o 
   6   2   4      661.23      665.88     12.41 o 
   7   2   4        3.33        3.27      7.03 o 
   8   2   4      410.34      397.25     13.73 o 
   9   2   4      314.24      321.00     12.94 o 
  10   2   4       88.14      102.48     10.13 o 
  11   2   4      193.89      190.90     11.88 o 
  12   2   4       11.15        0.09      9.27 o 
  13   2   4        2.91        2.96      9.78 o 
  14   2   4        1.60        5.94     10.40 o 
  15   2   4       22.83       14.11     13.66 o 
  16   2   4        1.48       -2.63     12.64 o 
  17   2   4       28.92       40.58     15.27 o 
 -17   3   4        0.03      -27.49     24.41 o 
 -16   3   4        1.44       23.28      9.36 o 
 -15   3   4       12.95       21.73     10.05 o 
 -14   3   4        5.23        6.54      8.68 o 
 -13   3   4       57.96       66.27      8.14 o 
 -12   3   4        2.63       11.87      7.83 o 
 -11   3   4      199.38      212.12     11.29 o 
 -10   3   4       72.29       84.08      9.22 o 
  -9   3   4       29.88       32.84      8.17 o 
  -8   3   4       32.75       37.47      7.21 o 
  -7   3   4      139.26      124.88     10.63 o 
  -6   3   4       26.74       60.39      9.48 o 
  -5   3   4      157.16      178.68      9.16 o 
  -4   3   4        5.04       -0.51      6.39 o 
  -3   3   4       76.25      102.63      7.61 o 
  -2   3   4      920.28     1051.27     18.92 o 
  -1   3   4       33.45       30.81      5.07 o 
   0   3   4       58.90       49.35      4.51 o 
   1   3   4     3512.99     3352.35     39.01 o 
   2   3   4     2734.88     2643.30     36.28 o 
   3   3   4     1209.87     1196.62     16.63 o 
   4   3   4      122.84      166.50      6.28 o 
   5   3   4      311.15      282.33      8.74 o 
   6   3   4      118.04      122.88      6.56 o 
   7   3   4       52.24       55.30      5.78 o 
   8   3   4      102.80      113.18      9.55 o 
   9   3   4        7.29       12.90      8.42 o 
  10   3   4        0.20       -4.20      8.83 o 
  11   3   4       22.96       24.06     12.76 o 
  12   3   4       10.55        1.55      9.57 o 
  13   3   4        5.78       -1.28      9.98 o 
  14   3   4       25.46       17.48     11.89 o 
  15   3   4       53.35       37.93     17.86 o 
  16   3   4        6.40        0.25     13.45 o 
  17   3   4       46.51       19.85     14.37 o 
 -16   4   4       94.96      101.77     12.90 o 
 -15   4   4        0.66       -1.44      9.14 o 
 -14   4   4       45.46       42.95      9.29 o 
 -13   4   4       10.60        8.92     10.61 o 
 -12   4   4       44.43       30.37     11.53 o 
 -11   4   4       20.11       18.97     10.89 o 
 -10   4   4      140.13      138.58     12.49 o 
  -9   4   4       91.24       66.45     11.22 o 
  -8   4   4       21.32       25.41     10.42 o 
  -7   4   4      153.39      162.77     10.72 o 
  -6   4   4       44.69       46.88      6.47 o 
  -5   4   4       25.54       18.96      7.63 o 
  -4   4   4      198.12      210.68      9.88 o 
  -3   4   4        3.94       -2.90      6.65 o 
  -2   4   4      199.82      208.97      7.53 o 
  -1   4   4       16.23       14.08      4.29 o 
   0   4   4     1118.53     1056.55     16.59 o 
   1   4   4     1979.57     1894.76     23.71 o 
   2   4   4      738.24      626.53     10.29 o 
   3   4   4        3.01        2.31      3.77 o 
   4   4   4        2.69        3.72      2.92 o 
   5   4   4      153.82      154.34      6.91 o 
   6   4   4      605.04      603.41     12.97 o 
   7   4   4        0.25       -3.30      5.97 o 
   8   4   4      432.27      417.47     14.90 o 
   9   4   4       44.33       41.21      9.32 o 
  10   4   4      743.14      737.39     20.34 o 
  11   4   4       94.27      105.68     12.35 o 
  12   4   4       30.36       32.07     11.32 o 
  13   4   4        0.23       -2.81     11.11 o 
  14   4   4       25.40       51.54     12.81 o 
  15   4   4        0.87        5.50     12.53 o 
  16   4   4       19.19       36.91     14.15 o 
 -16   5   4      102.96      138.28     13.77 o 
 -15   5   4        2.74       -4.75     15.64 o 
 -14   5   4      143.05      157.24     13.37 o 
 -13   5   4        0.97       19.41     12.10 o 
 -12   5   4       45.30       33.06     12.14 o 
 -11   5   4      327.54      303.20     19.02 o 
 -10   5   4       75.05       67.85     11.71 o 
  -9   5   4      160.42      142.44     12.80 o 
  -8   5   4        0.16      -13.38      8.92 o 
  -7   5   4       13.21        5.29     13.66 o 
  -6   5   4      157.78      132.78     10.33 o 
  -5   5   4        9.51       17.63      8.33 o 
  -4   5   4        2.48      -11.32      7.55 o 
  -3   5   4      171.10      169.74     11.45 o 
  -2   5   4        2.10       -2.32      7.30 o 
  -1   5   4        0.47       -6.52      5.81 o 
   0   5   4        3.06        1.15      3.74 o 
   1   5   4       88.32      108.76      5.22 o 
   2   5   4      685.89      639.40     17.27 o 
   3   5   4      103.05      100.13      6.33 o 
   4   5   4       74.63       71.95      6.48 o 
   5   5   4       41.56       47.17      6.97 o 
   6   5   4      221.51      245.34      9.88 o 
   7   5   4      492.25      475.77     12.55 o 
   8   5   4      114.56       98.05      8.32 o 
   9   5   4       78.09       86.63     12.58 o 
  10   5   4      212.33      214.93     13.80 o 
  11   5   4        5.07       11.74     10.65 o 
  12   5   4      663.86      637.73     38.57 o 
  13   5   4       17.09        9.67     11.54 o 
  14   5   4        5.12        0.55     11.77 o 
  15   5   4      445.18      404.14     35.78 o 
  16   5   4      153.23      136.54     15.98 o 
 -15   6   4       55.10       90.33     13.33 o 
 -14   6   4        0.11       -8.62     11.15 o 
 -13   6   4       71.28       87.09     14.09 o 
 -12   6   4        0.88       20.48     12.36 o 
 -11   6   4      219.34      213.73     15.06 o 
 -10   6   4       18.04       23.44     11.49 o 
  -9   6   4      247.45      215.89     12.91 o 
  -8   6   4      202.50      177.66     11.94 o 
  -7   6   4        1.64        1.54      9.25 o 
  -6   6   4       48.95       36.55      9.60 o 
  -5   6   4      672.22      592.19     17.11 o 
  -4   6   4       17.61       16.24      8.66 o 
  -3   6   4      406.50      375.07     13.95 o 
  -2   6   4      996.98      935.16     20.17 o 
  -1   6   4       11.08        1.57      6.51 o 
   0   6   4      273.89      278.52     12.48 o 
   1   6   4       24.40       22.89      5.46 o 
   2   6   4      206.91      212.86      8.88 o 
   3   6   4        1.11        0.74      6.08 o 
   4   6   4      863.48      834.57     13.95 o 
   5   6   4       27.35       23.12      4.17 o 
   6   6   4      204.18      204.88      9.08 o 
   7   6   4        0.91        2.44      6.24 o 
   8   6   4        1.94       -2.28      6.22 o 
   9   6   4      252.05      254.39     12.84 o 
  10   6   4      113.57      107.23     18.23 o 
  11   6   4       13.55        2.55     13.47 o 
  12   6   4       28.41       33.36     11.71 o 
  13   6   4      459.60      443.82     17.99 o 
  14   6   4      197.24      199.64     14.90 o 
  15   6   4       22.77       28.03     13.78 o 
 -14   7   4       12.00      -15.55     13.46 o 
 -13   7   4       11.60       -0.45     21.90 o 
 -12   7   4       87.21       94.86     14.47 o 
 -11   7   4      394.88      388.15     30.93 o 
 -10   7   4       23.29        4.57     15.45 o 
  -9   7   4       19.24       12.26     10.53 o 
  -8   7   4       45.46       34.11     10.33 o 
  -7   7   4      326.50      308.08     13.88 o 
  -6   7   4      333.32      350.83     14.19 o 
  -5   7   4     1320.50     1208.74     27.80 o 
  -4   7   4       18.47       19.53      9.35 o 
  -3   7   4       79.09       81.84     10.24 o 
  -2   7   4     5474.91     5075.45    151.39 o 
  -1   7   4      116.05      100.37     12.36 o 
   0   7   4        4.39       -3.96      8.36 o 
   1   7   4      281.72      317.02     13.13 o 
   2   7   4      131.98      142.34     10.57 o 
   3   7   4      340.07      356.45     13.63 o 
   4   7   4      165.21      182.20      8.54 o 
   5   7   4       45.85       55.27      6.73 o 
   6   7   4      158.56      163.22      9.00 o 
   7   7   4       35.73       46.15      6.96 o 
   8   7   4      161.84      179.59      9.31 o 
   9   7   4       21.12       23.67      8.99 o 
  10   7   4       40.50       30.32     10.21 o 
  11   7   4        6.75        4.96     10.30 o 
  12   7   4       68.01       87.20     12.38 o 
  13   7   4       46.91       36.08     12.08 o 
  14   7   4        9.03        9.23     15.70 o 
 -13   8   4       70.09       59.65     15.31 o 
 -12   8   4       22.63       16.85     14.01 o 
 -11   8   4       16.89       28.92     13.62 o 
 -10   8   4        0.64       -7.51     12.38 o 
  -9   8   4      126.10      127.63     12.93 o 
  -8   8   4       57.43       87.86     16.12 o 
  -7   8   4       20.48       20.30     10.70 o 
  -6   8   4       36.36       17.02     12.51 o 
  -5   8   4       18.90       28.34     12.45 o 
  -4   8   4        6.00        2.70     11.76 o 
  -3   8   4      370.35      370.74     17.87 o 
  -2   8   4       28.06       12.58     11.46 o 
  -1   8   4       15.76       -1.52     11.24 o 
   0   8   4      144.68      137.04     13.35 o 
   1   8   4      348.10      346.15     14.40 o 
   2   8   4       43.56       44.12     10.57 o 
   3   8   4        1.03        3.72      9.29 o 
   4   8   4       13.88       16.24      8.45 o 
   5   8   4       39.56       36.63      8.73 o 
   6   8   4       70.82       63.50      9.19 o 
   7   8   4      178.32      171.60      9.51 o 
   8   8   4       45.79       28.63      5.45 o 
   9   8   4        3.36        4.61      9.90 o 
  10   8   4       99.93      116.00     11.20 o 
  11   8   4      141.42      157.09     11.82 o 
  12   8   4       21.64       34.94     13.84 o 
  13   8   4       30.89       28.14     17.35 o 
 -12   9   4       10.94      -12.76     21.08 o 
 -11   9   4        8.75       43.56     19.95 o 
 -10   9   4       70.61       74.93     20.79 o 
  -9   9   4       39.59       55.19     14.89 o 
  -8   9   4      122.45      146.20     25.80 o 
  -7   9   4        9.99        6.86     22.41 o 
  -6   9   4      273.39      288.86     20.83 o 
  -5   9   4        3.72        9.84     13.09 o 
  -4   9   4       62.62       61.88     13.74 o 
  -3   9   4        8.56      -12.24     12.00 o 
  -2   9   4        2.70      -12.83     11.52 o 
  -1   9   4        9.64       21.11     12.22 o 
   0   9   4      281.37      277.25     16.54 o 
   1   9   4        1.31       -5.09     11.45 o 
   2   9   4      108.82      146.60     11.83 o 
   3   9   4        0.20        0.35     11.79 o 
   4   9   4      118.37      122.02     10.60 o 
   5   9   4       34.33       29.48     11.69 o 
   6   9   4       67.39       53.15      8.75 o 
   7   9   4       69.99       78.36     12.14 o 
   8   9   4        0.01        2.30     10.27 o 
   9   9   4      133.23      143.52     27.29 o 
  10   9   4        4.99        0.64     18.17 o 
  11   9   4        1.24        1.58     19.42 o 
  12   9   4      288.26      302.19     26.58 o 
 -11  10   4       73.37       65.83     21.01 o 
 -10  10   4      107.65      131.74     22.11 o 
  -9  10   4        9.70      -10.71     18.63 o 
  -8  10   4        7.46       15.11     15.54 o 
  -7  10   4       16.15        1.64     14.79 o 
  -6  10   4       29.05       16.81     14.19 o 
  -5  10   4      316.50      326.22     22.24 o 
  -4  10   4       10.66        9.53     13.44 o 
  -3  10   4       15.80       33.22     13.48 o 
  -2  10   4       17.74       22.05     13.12 o 
  -1  10   4       47.27       54.00     13.66 o 
   0  10   4        0.76      -14.20     12.27 o 
   1  10   4      160.78      189.36     19.69 o 
   2  10   4        1.26       -8.90     12.18 o 
   3  10   4       75.63       72.96     13.71 o 
   4  10   4       11.42        4.46      9.38 o 
   5  10   4       44.74       48.80     12.56 o 
   6  10   4      275.61      268.15     13.28 o 
   7  10   4       60.77       49.09     10.47 o 
   8  10   4       72.60       75.24     14.46 o 
   9  10   4       50.85       51.94     19.54 o 
  10  10   4        1.10       22.16     43.12 o 
  11  10   4       10.31       18.05     19.93 o 
  -8  11   4       76.69       74.47     17.72 o 
  -7  11   4        7.00       -2.00     15.75 o 
  -6  11   4       13.76       11.55     15.12 o 
  -5  11   4       22.01       23.88     15.17 o 
  -4  11   4        3.81        4.67     14.22 o 
  -3  11   4        0.19       10.27     13.66 o 
  -2  11   4       60.24       65.93     15.53 o 
  -1  11   4       24.14       28.83     13.58 o 
   0  11   4       55.88       50.29     14.32 o 
   1  11   4       18.94       23.83     13.36 o 
   2  11   4       54.36       50.52     24.13 o 
   3  11   4        2.77        2.23     12.98 o 
   4  11   4       31.66       39.42     13.56 o 
   5  11   4        1.67       -8.00     11.08 o 
   6  11   4       13.01        6.68     14.98 o 
   7  11   4        0.52       16.20     14.26 o 
   8  11   4       19.35       40.94     19.56 o 
  -5  12   4        0.49        4.13     15.84 o 
  -4  12   4        0.87       17.36     15.37 o 
  -3  12   4        8.37       11.09     15.40 o 
  -2  12   4        0.71        1.50     18.04 o 
  -1  12   4       57.51       89.82     18.49 o 
   0  12   4        6.23        2.34     15.82 o 
   1  12   4        1.49      -18.34     13.95 o 
   2  12   4        1.85        2.87     15.47 o 
   3  12   4        0.02      -20.38     13.59 o 
   4  12   4       55.27       39.70     12.63 o 
   5  12   4      100.10      115.69     16.34 o 
 -17   1   5       18.79       31.09     25.51 o 
 -16   1   5        9.84        7.85      8.91 o 
 -15   1   5       10.15        5.16      8.59 o 
 -14   1   5        0.08       16.40      7.89 o 
 -13   1   5       52.73       62.52     12.42 o 
 -12   1   5       29.07       13.19      7.51 o 
 -11   1   5       37.08       49.43      8.37 o 
 -10   1   5     1764.14     1699.63     28.87 o 
  -9   1   5      473.41      429.70     12.83 o 
  -8   1   5     1137.41     1004.61     16.49 o 
  -7   1   5       23.18       18.06      7.27 o 
  -6   1   5       28.93       22.81      5.04 o 
  -5   1   5       12.07       11.19      4.17 o 
  -4   1   5     1159.87     1030.83     13.75 o 
  -3   1   5      177.81      204.58      7.53 o 
  -2   1   5      113.95      135.20      6.27 o 
  -1   1   5       46.86       57.35      5.59 o 
   0   1   5      113.91      104.93      7.02 o 
   1   1   5      167.94      174.28      5.55 o 
   2   1   5       66.09       64.44      4.97 o 
   3   1   5      428.65      388.63      9.14 o 
   4   1   5      717.43      736.35     10.70 o 
   5   1   5        0.78       -0.23      3.56 o 
   6   1   5      949.38      834.62     14.83 o 
   7   1   5      487.85      458.93     14.50 o 
   8   1   5      122.84      117.32      9.67 o 
   9   1   5        7.21        1.21      8.41 o 
  10   1   5      795.42      660.72     27.39 o 
  11   1   5       24.80       19.88      9.25 o 
  12   1   5        0.26        4.00     11.60 o 
  13   1   5      115.71      116.57     11.82 o 
  14   1   5       47.53       36.92     11.09 o 
  15   1   5      366.72      386.73     21.87 o 
  16   1   5        1.47        1.04     12.15 o 
  17   1   5        1.37      -15.27     19.20 o 
 -17   2   5        4.76       50.95     27.43 o 
 -16   2   5       65.85       55.70     13.30 o 
 -15   2   5       19.19       -0.42      9.77 o 
 -14   2   5        6.52       12.40      8.56 o 
 -13   2   5       25.70       40.96      9.34 o 
 -12   2   5        6.03       19.61      8.70 o 
 -11   2   5      710.05      672.99     17.31 o 
 -10   2   5      203.48      203.91     10.01 o 
  -9   2   5        0.18        4.38      7.59 o 
  -8   2   5      327.36      307.81     19.52 o 
  -7   2   5      516.84      462.70     12.83 o 
  -6   2   5       18.41       20.76      6.90 o 
  -5   2   5       13.60       25.12      6.62 o 
  -4   2   5       76.60       72.04      6.83 o 
  -3   2   5      241.59      259.02      8.70 o 
  -2   2   5     3610.97     3697.84     46.27 o 
  -1   2   5      247.00      264.63      9.87 o 
   0   2   5      832.79      788.80     14.73 o 
   1   2   5      143.55      175.97      6.43 o 
   2   2   5     1494.68     1500.57     19.58 o 
   3   2   5        0.05        0.48      4.50 o 
   4   2   5       23.33       30.75      4.71 o 
   5   2   5       22.47       12.23      4.50 o 
   6   2   5      282.42      311.87      9.35 o 
   7   2   5      494.24      464.42     14.57 o 
   8   2   5        5.14        9.56      8.21 o 
   9   2   5      208.96      189.32     11.20 o 
  10   2   5        5.72        5.45     10.11 o 
  11   2   5      241.55      226.89     12.65 o 
  12   2   5       52.84       40.21     10.34 o 
  13   2   5      116.48      123.11     12.26 o 
  14   2   5       63.16       58.63     11.67 o 
  15   2   5       16.18        6.13     11.98 o 
  16   2   5       32.73       17.15     12.70 o 
  17   2   5       17.63        1.42     14.02 o 
 -16   3   5      147.50      200.73     13.49 o 
 -15   3   5      118.87      122.12     11.84 o 
 -14   3   5        7.15      -10.59      8.91 o 
 -13   3   5        6.23       -0.24      9.62 o 
 -12   3   5        0.01       -4.40     14.71 o 
 -11   3   5        4.34       13.26     10.94 o 
 -10   3   5      308.80      299.33     12.46 o 
  -9   3   5        3.35       -0.13      8.29 o 
  -8   3   5       30.24       13.64      8.75 o 
  -7   3   5       44.06       51.01      8.94 o 
  -6   3   5       32.76       31.23      8.26 o 
  -5   3   5      237.16      237.98     10.64 o 
  -4   3   5       43.17       46.89      7.94 o 
  -3   3   5        8.29        6.93      6.96 o 
  -2   3   5        0.02       -4.19      6.66 o 
  -1   3   5        3.82       -4.01      5.34 o 
   0   3   5      685.23      658.69     11.59 o 
   1   3   5       34.80       18.80      4.82 o 
   2   3   5      363.77      328.05      9.03 o 
   3   3   5      252.51      232.25      9.26 o 
   4   3   5        4.01       -4.00      4.53 o 
   5   3   5        7.19        8.62      5.70 o 
   6   3   5       73.53       91.29     10.65 o 
   7   3   5       49.33       66.67      8.78 o 
   8   3   5        4.70       -2.46      8.18 o 
   9   3   5       38.87       41.00      9.32 o 
  10   3   5      371.90      355.51     14.49 o 
  11   3   5       98.85       89.91     10.87 o 
  12   3   5       15.77       18.86     10.02 o 
  13   3   5        4.93       11.45     14.58 o 
  14   3   5        0.50      -27.02     18.01 o 
  15   3   5        0.05       -6.49     11.39 o 
  16   3   5      175.10      160.00     18.35 o 
 -16   4   5       43.58       52.90     11.70 o 
 -15   4   5        6.71      -11.95      9.57 o 
 -14   4   5        1.43      -11.20     10.38 o 
 -13   4   5        0.58       11.94     10.06 o 
 -12   4   5       49.66       64.22     16.12 o 
 -11   4   5       86.91       79.33     26.16 o 
 -10   4   5       46.57       31.61     11.04 o 
  -9   4   5      108.58       84.56     10.39 o 
  -8   4   5       99.94      101.92     10.38 o 
  -7   4   5        0.48      -12.69      8.46 o 
  -6   4   5        3.15       -1.42      8.32 o 
  -5   4   5       78.60      101.44     11.63 o 
  -4   4   5      241.80      274.33     11.50 o 
  -3   4   5      384.50      361.51     12.66 o 
  -2   4   5      523.63      466.10     11.60 o 
  -1   4   5       40.97       58.42      6.30 o 
   0   4   5        3.17        5.14      5.48 o 
   1   4   5     1141.64     1032.64     15.50 o 
   2   4   5      436.78      445.69      9.42 o 
   3   4   5      501.56      520.46     11.34 o 
   4   4   5      273.50      251.35      9.44 o 
   5   4   5      151.05      146.07      8.76 o 
   6   4   5       75.96       81.36      7.97 o 
   7   4   5      173.23      169.92     12.09 o 
   8   4   5        2.22        8.78      8.53 o 
   9   4   5      113.15      109.33     10.59 o 
  10   4   5      564.09      512.03     16.98 o 
  11   4   5        7.09       -5.33      9.55 o 
  12   4   5       19.32       34.79     10.88 o 
  13   4   5       25.81        3.59     10.67 o 
  14   4   5       88.09       79.50     13.94 o 
  15   4   5      270.85      213.30     18.15 o 
  16   4   5       18.84       27.99     14.14 o 
 -15   5   5        0.00        9.53     12.70 o 
 -14   5   5       14.09        3.20     12.82 o 
 -13   5   5        3.57       -2.85     12.45 o 
 -12   5   5        7.13       14.67     12.39 o 
 -11   5   5       62.80       49.37     12.55 o 
 -10   5   5       48.88       32.44     11.84 o 
  -9   5   5       97.69       63.47     10.47 o 
  -8   5   5      276.44      203.28     12.10 o 
  -7   5   5       55.60       27.75      9.43 o 
  -6   5   5      332.20      336.97     13.79 o 
  -5   5   5      175.79      165.28     10.94 o 
  -4   5   5      368.13      346.18     13.33 o 
  -3   5   5      245.62      235.20     11.33 o 
  -2   5   5       47.93       58.50      8.69 o 
  -1   5   5       81.98       80.01      5.74 o 
   0   5   5       24.87       19.44      4.62 o 
   1   5   5       20.46       11.62      5.13 o 
   2   5   5        6.77        8.79      6.13 o 
   3   5   5      519.30      443.84     10.84 o 
   4   5   5      200.97      199.40      7.36 o 
   5   5   5       90.81       97.82      6.57 o 
   6   5   5      283.40      304.02     10.34 o 
   7   5   5      137.32      134.02     10.20 o 
   8   5   5      258.80      251.95     12.45 o 
   9   5   5      332.09      310.79     25.57 o 
  10   5   5        0.14       -9.20      9.53 o 
  11   5   5       38.29       42.34     16.09 o 
  12   5   5       25.10       35.53     12.31 o 
  13   5   5        0.51       16.95     13.41 o 
  14   5   5       38.90       59.42     13.83 o 
  15   5   5      209.03      251.74     23.27 o 
 -15   6   5        0.01      -15.70     12.31 o 
 -14   6   5       15.33       27.33     13.83 o 
 -13   6   5        1.75       28.52     16.98 o 
 -12   6   5       38.50       36.14     13.34 o 
 -11   6   5        1.34        1.71     26.09 o 
 -10   6   5      122.76      114.96     14.39 o 
  -9   6   5       14.79        8.76     12.92 o 
  -8   6   5      235.64      185.86     17.91 o 
  -7   6   5        9.39        3.06      9.36 o 
  -6   6   5       16.45       31.68      9.78 o 
  -5   6   5      249.71      248.64     12.49 o 
  -4   6   5       10.03        0.26      9.08 o 
  -3   6   5      404.53      363.36     14.05 o 
  -2   6   5       27.13       22.80      8.96 o 
  -1   6   5        0.88        3.26      8.43 o 
   0   6   5      436.46      414.87     12.47 o 
   1   6   5      915.52      866.61     21.62 o 
   2   6   5        0.97        0.81      6.11 o 
   3   6   5       99.39      105.72      7.09 o 
   4   6   5      261.39      246.13      8.09 o 
   5   6   5       87.55       86.93      6.52 o 
   6   6   5      261.51      256.47      8.36 o 
   7   6   5      149.63      167.41     10.21 o 
   8   6   5       41.63       50.80     10.66 o 
   9   6   5       19.33       25.08     10.79 o 
  10   6   5      111.39      108.65     12.85 o 
  11   6   5       15.01       27.76     11.89 o 
  12   6   5        4.05       -2.88     12.56 o 
  13   6   5      104.94       84.33     13.23 o 
  14   6   5        0.69       -9.95     12.07 o 
  15   6   5       56.87       55.18     22.94 o 
 -14   7   5       15.27       16.25     17.92 o 
 -13   7   5        8.22       23.70     14.22 o 
 -12   7   5        2.49        0.00     13.38 o 
 -11   7   5       14.19      -10.42     12.74 o 
 -10   7   5        0.08       10.40     12.45 o 
  -9   7   5        2.27       -3.25     15.96 o 
  -8   7   5      130.19      131.56     12.28 o 
  -7   7   5       31.73       10.96     10.12 o 
  -6   7   5        4.14       -5.88      9.58 o 
  -5   7   5       40.15       41.74     20.84 o 
  -4   7   5        3.66        0.25     11.62 o 
  -3   7   5      380.04      387.43     14.56 o 
  -2   7   5      132.44      137.09     11.16 o 
  -1   7   5      408.10      385.24     17.07 o 
   0   7   5        9.95      -15.95     10.63 o 
   1   7   5      305.79      342.83     16.27 o 
   2   7   5      323.10      341.85     17.77 o 
   3   7   5        0.00        5.79      8.97 o 
   4   7   5       71.19       74.21     12.41 o 
   5   7   5        3.67       13.47      8.18 o 
   6   7   5      201.45      198.31      8.61 o 
   7   7   5       10.73       13.17      7.05 o 
   8   7   5       21.32       34.78      8.70 o 
   9   7   5        7.67        1.95      9.45 o 
  10   7   5        2.88      -15.08     10.05 o 
  11   7   5        2.10      -15.61     10.41 o 
  12   7   5       69.38       62.35     17.93 o 
  13   7   5       29.08       39.88     13.13 o 
  14   7   5       23.31       26.63     13.24 o 
 -13   8   5       37.03       33.26     15.35 o 
 -12   8   5       41.07       36.79     18.81 o 
 -11   8   5       45.58       38.64     14.33 o 
 -10   8   5       62.01       54.95     17.01 o 
  -9   8   5        8.75       -3.50     11.23 o 
  -8   8   5        6.31       11.50     11.12 o 
  -7   8   5        3.15        4.73     10.71 o 
  -6   8   5        0.41      -15.68     10.46 o 
  -5   8   5      131.99      116.37     11.97 o 
  -4   8   5      268.72      269.21     13.86 o 
  -3   8   5      474.44      455.19     19.47 o 
  -2   8   5      291.35      303.28     21.51 o 
  -1   8   5      338.78      335.60     17.17 o 
   0   8   5      127.81      144.67     13.96 o 
   1   8   5      582.75      532.52     20.07 o 
   2   8   5        6.73       -7.66     10.80 o 
   3   8   5        0.51        4.75      9.40 o 
   4   8   5       43.10       40.09      9.09 o 
   5   8   5       25.75       40.28      9.27 o 
   6   8   5        0.78       -6.06      8.35 o 
   7   8   5      197.70      207.19     12.54 o 
   8   8   5       16.54       29.14     11.58 o 
   9   8   5        4.83        7.90     13.63 o 
  10   8   5      112.17      133.82     11.66 o 
  11   8   5        0.80       -1.22     11.29 o 
  12   8   5        0.43        4.40     16.17 o 
  13   8   5        9.66       -0.62     11.13 o 
 -11   9   5      157.33      119.88     22.08 o 
 -10   9   5       65.91       77.19     20.67 o 
  -9   9   5       10.98        8.41     15.32 o 
  -8   9   5      133.80      140.17     17.95 o 
  -7   9   5       70.06       91.02     15.29 o 
  -6   9   5       64.56       65.38     23.91 o 
  -5   9   5        1.06      -17.60     13.07 o 
  -4   9   5      210.40      203.91     16.43 o 
  -3   9   5        0.81        6.53     12.64 o 
  -2   9   5      282.89      311.12     17.74 o 
  -1   9   5        6.34       13.37     12.62 o 
   0   9   5      161.75      131.19     14.69 o 
   1   9   5       22.67       18.78     12.47 o 
   2   9   5        1.03        8.95     11.57 o 
   3   9   5       55.60       65.00     12.98 o 
   4   9   5      103.29      111.13     11.94 o 
   5   9   5        4.57        1.06      9.19 o 
   6   9   5        1.29        4.48      9.33 o 
   7   9   5      228.42      228.74     12.82 o 
   8   9   5        2.62       -2.05     14.27 o 
   9   9   5        5.22        1.86     11.76 o 
  10   9   5        0.12       23.60     15.04 o 
  11   9   5       15.94       -8.61     20.92 o 
 -10  10   5        0.64      -19.67     19.62 o 
  -9  10   5        2.96       -8.56     16.07 o 
  -8  10   5       41.42       41.98     16.00 o 
  -7  10   5        0.99      -18.26     14.67 o 
  -6  10   5       15.79       11.15     14.58 o 
  -5  10   5        0.59       -7.20     13.66 o 
  -4  10   5       13.19        0.60     13.82 o 
  -3  10   5        7.47       27.48     13.65 o 
  -2  10   5        9.72       20.00     13.77 o 
  -1  10   5        6.62        0.10     13.31 o 
   0  10   5       36.08       48.63     13.72 o 
   1  10   5        6.28       16.59     13.07 o 
   2  10   5       21.94       34.98     12.98 o 
   3  10   5        0.02       -9.62     33.86 o 
   4  10   5        0.82       10.72     10.92 o 
   5  10   5        1.04       22.80     11.35 o 
   6  10   5       21.89       46.55     11.64 o 
   7  10   5       69.99      104.88     16.69 o 
   8  10   5        4.09       16.48     18.74 o 
   9  10   5       11.63       24.97     19.51 o 
  -7  11   5      321.02      331.47     21.71 o 
  -6  11   5      243.95      268.99     20.46 o 
  -5  11   5       28.03        9.93     15.29 o 
  -4  11   5        3.39        5.25     18.66 o 
  -3  11   5        5.54       14.21     14.83 o 
  -2  11   5       26.36       28.08     14.83 o 
  -1  11   5      215.59      231.23     18.33 o 
   0  11   5       28.06       28.18     14.28 o 
   1  11   5        6.17       17.10     13.76 o 
   2  11   5        9.78       18.28     13.74 o 
   3  11   5       10.12      -19.57     13.04 o 
   4  11   5        6.94       26.34     14.12 o 
   5  11   5       10.66       33.67     14.27 o 
   6  11   5        0.05       -1.99     11.57 o 
   7  11   5       82.92      100.80     22.07 o 
  -3  12   5       69.81       64.21     16.97 o 
  -2  12   5       36.31       52.22     16.65 o 
  -1  12   5       15.45       29.79     15.67 o 
   0  12   5       22.48       22.92     18.86 o 
   1  12   5       16.05       28.55     16.23 o 
   2  12   5       41.59       36.68     15.31 o 
   3  12   5        7.69       -5.72     14.07 o 
 -16   0   6      136.46      157.47     27.21 o 
 -15   0   6      116.42      128.95     14.41 o 
 -14   0   6       53.55       47.50     12.97 o 
 -13   0   6        1.27       -9.23     11.94 o 
 -12   0   6        7.12       12.91     13.33 o 
 -11   0   6     1600.36     1494.65     49.89 o 
 -10   0   6       43.03       53.97     13.04 o 
  -9   0   6      829.60      749.29     33.95 o 
  -8   0   6     1080.36     1001.78     23.55 o 
  -7   0   6     2185.91     1985.77     31.60 o 
  -6   0   6       23.74       14.91      9.41 o 
  -5   0   6       12.32        7.02      6.74 o 
  -4   0   6        6.04       -6.47      6.38 o 
  -3   0   6        7.89       -0.68      6.22 o 
  -2   0   6       10.65        7.99      6.27 o 
  -1   0   6      547.09      468.86     14.55 o 
   0   0   6      170.77      175.16     11.17 o 
   1   0   6       90.50       99.44     13.24 o 
   2   0   6       41.46       55.53      6.51 o 
   3   0   6      267.14      236.37      9.11 o 
   4   0   6     1437.10     1474.05     23.83 o 
   5   0   6        6.18        2.39      7.03 o 
   6   0   6      336.42      333.22     18.19 o 
   7   0   6      616.00      614.21     30.48 o 
   8   0   6      202.24      186.76     19.23 o 
   9   0   6      851.21      781.24     27.90 o 
  10   0   6      487.48      438.40     22.91 o 
  11   0   6      211.62      171.99     17.23 o 
  12   0   6       18.67       33.70     14.95 o 
  13   0   6       17.34        6.27     14.70 o 
  14   0   6       60.52       44.23     16.85 o 
  15   0   6        8.92        2.36     16.41 o 
  16   0   6      120.42      104.62     20.68 o 
 -16   1   6      105.47      106.83     12.46 o 
 -15   1   6        5.52        2.05      9.81 o 
 -14   1   6       46.05       46.03      8.98 o 
 -13   1   6      163.79      166.03     10.89 o 
 -12   1   6       36.63       28.06      9.75 o 
 -11   1   6       82.79       80.94     10.33 o 
 -10   1   6       64.28       73.34      9.75 o 
  -9   1   6      180.61      174.81     12.06 o 
  -8   1   6       14.30       12.66      7.07 o 
  -7   1   6       56.57       40.94      6.90 o 
  -6   1   6      260.10      260.01      8.01 o 
  -5   1   6      278.77      280.88      7.26 o 
  -4   1   6      379.40      351.13      8.16 o 
  -3   1   6       18.19       19.44      4.54 o 
  -2   1   6      802.69      765.36     12.88 o 
  -1   1   6       37.71       35.17      5.09 o 
   0   1   6       67.99       86.70      5.41 o 
   1   1   6       32.68       42.70      4.63 o 
   2   1   6       28.93       25.80      4.80 o 
   3   1   6      921.13      920.55     13.42 o 
   4   1   6       13.26       15.13      5.60 o 
   5   1   6      104.52      121.36      9.23 o 
   6   1   6       82.30       72.13      9.06 o 
   7   1   6        1.44        8.10      8.42 o 
   8   1   6        0.00        5.39      8.73 o 
   9   1   6      289.95      268.26     12.93 o 
  10   1   6      140.65      123.59     11.04 o 
  11   1   6        0.61       -4.16     10.40 o 
  12   1   6      108.92       92.72     11.53 o 
  13   1   6       17.54       16.44     10.68 o 
  14   1   6       23.81       24.31     11.24 o 
  15   1   6      102.27       89.42     14.52 o 
  16   1   6        3.32       -0.20     12.58 o 
 -16   2   6       58.83       85.41     12.14 o 
 -15   2   6       34.44       23.45     24.16 o 
 -14   2   6       63.77       77.82     12.83 o 
 -13   2   6       11.71       -3.18     11.03 o 
 -12   2   6       22.45       -4.67      9.31 o 
 -11   2   6        1.17       11.96      9.19 o 
 -10   2   6      159.17      181.78     10.27 o 
  -9   2   6        9.94       12.74      8.76 o 
  -8   2   6      381.69      346.50     10.69 o 
  -7   2   6        1.01       -1.85      6.30 o 
  -6   2   6       47.12       57.68      8.65 o 
  -5   2   6      172.48      198.77     10.23 o 
  -4   2   6       54.61       56.20      7.40 o 
  -3   2   6        9.20        4.70      5.85 o 
  -2   2   6       37.20       37.87      6.06 o 
  -1   2   6        0.00        0.95      6.64 o 
   0   2   6      128.62      143.96      7.54 o 
   1   2   6      159.55      174.55      6.59 o 
   2   2   6       20.37       32.66      4.80 o 
   3   2   6      190.18      192.65      7.09 o 
   4   2   6        4.46       10.31      5.16 o 
   5   2   6      321.32      330.10      9.02 o 
   6   2   6       83.79       76.54      9.06 o 
   7   2   6      914.99      853.73     20.10 o 
   8   2   6      279.37      285.39     12.86 o 
   9   2   6      170.55      160.73     11.42 o 
  10   2   6        3.48        4.80      9.27 o 
  11   2   6      267.09      245.34     13.39 o 
  12   2   6        0.17      -14.50      9.67 o 
  13   2   6       14.70       15.64     10.64 o 
  14   2   6       10.36        1.36     12.10 o 
  15   2   6        0.45       -2.44     13.58 o 
  16   2   6       12.26       -0.81     12.60 o 
 -15   3   6       35.80       47.79     21.16 o 
 -14   3   6       82.65      107.49     13.74 o 
 -13   3   6        0.55       -0.89     11.16 o 
 -12   3   6       21.71       15.47     10.15 o 
 -11   3   6       52.81       45.66     10.20 o 
 -10   3   6      142.72      119.50     11.02 o 
  -9   3   6      472.97      409.39     15.36 o 
  -8   3   6      127.35      139.89     10.73 o 
  -7   3   6        2.59       10.51      8.79 o 
  -6   3   6       10.85        9.02      8.51 o 
  -5   3   6      119.38      139.89      9.86 o 
  -4   3   6       50.13       68.90      9.53 o 
  -3   3   6      303.33      338.95     12.39 o 
  -2   3   6       42.07       44.36      6.16 o 
  -1   3   6      178.63      216.01      8.74 o 
   0   3   6        3.08       -6.78      8.91 o 
   1   3   6     2561.47     2626.23     32.29 o 
   2   3   6        0.67       -6.35      4.24 o 
   3   3   6        1.01       -6.83      4.92 o 
   4   3   6      100.14       92.03      6.33 o 
   5   3   6        7.91       11.01      5.36 o 
   6   3   6      209.41      207.85     11.15 o 
   7   3   6      252.82      245.31     12.05 o 
   8   3   6      127.89      151.53     11.11 o 
   9   3   6      461.30      394.72     15.25 o 
  10   3   6      797.01      750.42     20.15 o 
  11   3   6       23.38       30.83     10.41 o 
  12   3   6      291.63      303.52     15.09 o 
  13   3   6        0.04       19.55     11.53 o 
  14   3   6       50.26       52.48     12.39 o 
  15   3   6       11.68       17.17     12.68 o 
 -15   4   6       35.97       49.08     14.19 o 
 -14   4   6       98.89      111.57     22.55 o 
 -13   4   6       38.68       53.84     18.14 o 
 -12   4   6        6.73       -0.40     10.09 o 
 -11   4   6        2.94      -12.37     11.52 o 
 -10   4   6      188.91      159.85     13.95 o 
  -9   4   6        2.59      -13.93      9.29 o 
  -8   4   6        7.47        5.85      9.68 o 
  -7   4   6        6.12        7.08      9.21 o 
  -6   4   6       15.62       10.67      8.88 o 
  -5   4   6        0.92       -6.31      8.49 o 
  -4   4   6        0.81       -9.61      8.27 o 
  -3   4   6       82.81       82.81      7.45 o 
  -2   4   6      415.29      378.25     16.05 o 
  -1   4   6      280.23      269.99     10.57 o 
   0   4   6       14.33       11.47      5.55 o 
   1   4   6        9.25        3.36      5.74 o 
   2   4   6      243.85      268.20      8.66 o 
   3   4   6      137.05      155.05      6.62 o 
   4   4   6      604.58      597.07     12.57 o 
   5   4   6        0.23        1.16      6.34 o 
   6   4   6        3.35       -0.92     10.07 o 
   7   4   6       18.97       15.54      8.88 o 
   8   4   6      408.49      388.29     15.15 o 
   9   4   6      317.52      312.88     14.54 o 
  10   4   6       17.91       24.33     10.13 o 
  11   4   6        0.36      -14.17     10.12 o 
  12   4   6      137.68      126.09     20.34 o 
  13   4   6      181.09      190.66     14.45 o 
  14   4   6        3.00      -19.49     12.99 o 
  15   4   6        1.87       20.65     13.97 o 
 -14   5   6       26.84       45.82     12.36 o 
 -13   5   6        2.32        1.79     20.41 o 
 -12   5   6        1.99       13.56     12.54 o 
 -11   5   6       78.44       76.50     13.39 o 
 -10   5   6       49.24       27.32     10.79 o 
  -9   5   6        2.84       -4.24      9.84 o 
  -8   5   6       25.58       14.69      9.71 o 
  -7   5   6        0.94       -3.53      9.18 o 
  -6   5   6      114.29      119.14     10.75 o 
  -5   5   6       10.00        3.97      8.90 o 
  -4   5   6        4.90       -2.73      8.71 o 
  -3   5   6        3.26        8.70      8.83 o 
  -2   5   6      817.74      778.95     18.80 o 
  -1   5   6      642.22      642.47     18.72 o 
   0   5   6       35.89       32.47      8.62 o 
   1   5   6      202.71      190.78      7.73 o 
   2   5   6      129.26      138.77      7.27 o 
   3   5   6      322.84      320.98      9.76 o 
   4   5   6      269.66      277.71      9.05 o 
   5   5   6       74.38       74.48      6.82 o 
   6   5   6        0.09       -3.49      6.51 o 
   7   5   6       40.13       42.55      9.39 o 
   8   5   6       12.22       18.30      9.40 o 
   9   5   6       78.94       69.16     10.78 o 
  10   5   6      182.08      205.76     13.38 o 
  11   5   6       54.89       53.53     11.52 o 
  12   5   6        7.56        0.90     11.27 o 
  13   5   6        5.32        5.51     12.71 o 
  14   5   6       47.46       39.75     20.25 o 
 -14   6   6       19.07       18.51     28.69 o 
 -13   6   6       34.47       55.12     14.79 o 
 -12   6   6       22.40       28.37     13.92 o 
 -11   6   6       20.02       11.26     24.53 o 
 -10   6   6       67.48       81.35     12.14 o 
  -9   6   6      168.37      144.44     12.72 o 
  -8   6   6      135.72      112.25     15.37 o 
  -7   6   6       11.19       17.07     10.23 o 
  -6   6   6        4.16       -5.20      9.40 o 
  -5   6   6      202.13      170.00     11.83 o 
  -4   6   6       88.58       84.13     11.40 o 
  -3   6   6       67.09       67.00     10.06 o 
  -2   6   6      404.00      391.09     14.82 o 
  -1   6   6      126.97      136.17     10.86 o 
   0   6   6        3.46        4.53      8.84 o 
   1   6   6     1190.21     1090.05     22.33 o 
   2   6   6      178.91      184.24     11.37 o 
   3   6   6       74.12       91.33     10.09 o 
   4   6   6      308.37      331.68     11.91 o 
   5   6   6      430.91      434.13     11.24 o 
   6   6   6       82.15       79.29      7.51 o 
   7   6   6      186.18      185.84     12.93 o 
   8   6   6       11.36       -5.19      9.38 o 
   9   6   6        0.45      -14.12     13.25 o 
  10   6   6        5.99       14.61     11.58 o 
  11   6   6       94.09      120.43     14.06 o 
  12   6   6        0.24        4.55     12.69 o 
  13   6   6        2.28        9.01     14.55 o 
  14   6   6        1.49        0.57     14.08 o 
 -13   7   6       57.83       52.97     15.82 o 
 -12   7   6       40.18       68.45     15.68 o 
 -11   7   6       76.19       75.84     15.07 o 
 -10   7   6       25.15        9.07     11.64 o 
  -9   7   6       98.91       95.06     12.67 o 
  -8   7   6      100.46      112.13     12.48 o 
  -7   7   6       22.30       17.83     11.09 o 
  -6   7   6       58.83       48.49     11.51 o 
  -5   7   6       63.16       66.33     10.93 o 
  -4   7   6       81.70       85.44     14.04 o 
  -3   7   6      194.17      186.93     13.92 o 
  -2   7   6      786.74      749.53     19.59 o 
  -1   7   6       36.86       38.61      9.91 o 
   0   7   6      251.56      289.13     13.44 o 
   1   7   6     1229.92     1155.42     36.26 o 
   2   7   6      636.76      609.05     25.11 o 
   3   7   6      264.76      268.25     15.11 o 
   4   7   6        3.74        2.96      8.58 o 
   5   7   6       89.38       83.80     12.17 o 
   6   7   6       54.72       53.30     10.36 o 
   7   7   6      182.83      170.01     13.52 o 
   8   7   6        0.00        3.02      6.84 o 
   9   7   6       35.65       36.44      9.95 o 
  10   7   6       72.38       80.20     14.69 o 
  11   7   6       35.08       29.02     11.97 o 
  12   7   6       65.46       48.86     13.05 o 
  13   7   6      267.47      271.15     20.31 o 
 -12   8   6        9.13       11.94     15.35 o 
 -11   8   6        4.56        1.82     14.52 o 
 -10   8   6       68.40       72.83     13.62 o 
  -9   8   6        7.07       -5.95     11.68 o 
  -8   8   6        1.75       -2.68     11.40 o 
  -7   8   6        8.87       21.11     14.44 o 
  -6   8   6       20.89       24.01     16.29 o 
  -5   8   6      176.55      203.19     13.50 o 
  -4   8   6      174.61      181.06     13.12 o 
  -3   8   6       95.36       99.49     11.65 o 
  -2   8   6       10.20       30.00     12.63 o 
  -1   8   6       14.66       -0.24     12.02 o 
   0   8   6       30.28        8.61     11.62 o 
   1   8   6        0.18       -2.92     11.54 o 
   2   8   6       47.93       53.73     12.66 o 
   3   8   6       64.59       47.20     12.33 o 
   4   8   6       65.89       89.34     11.40 o 
   5   8   6       19.14       15.83     10.33 o 
   6   8   6       20.46        9.98     11.80 o 
   7   8   6        0.01       -6.67     13.45 o 
   8   8   6       10.64        4.43     11.77 o 
   9   8   6       19.40       18.25     14.50 o 
  10   8   6       56.39       56.59     13.63 o 
  11   8   6        0.04       22.90     16.00 o 
  12   8   6        8.15       43.88     16.09 o 
 -10   9   6       56.17       55.63     20.44 o 
  -9   9   6       21.87        4.09     12.97 o 
  -8   9   6        0.02       -0.78     12.29 o 
  -7   9   6       41.92       56.81     17.74 o 
  -6   9   6       55.23       64.92     15.35 o 
  -5   9   6        0.47       -8.18     13.29 o 
  -4   9   6      110.25       93.11     14.83 o 
  -3   9   6       24.10       45.67     13.95 o 
  -2   9   6       26.49       48.36     14.02 o 
  -1   9   6      204.81      219.17     17.51 o 
   0   9   6        1.11       21.97     12.89 o 
   1   9   6        0.27        4.64     12.47 o 
   2   9   6      109.48      132.83     21.42 o 
   3   9   6        9.26        7.42     12.82 o 
   4   9   6        0.00        7.97     19.77 o 
   5   9   6       16.32       28.06     11.18 o 
   6   9   6        0.21       -8.19     13.75 o 
   7   9   6      116.26      131.91     16.63 o 
   8   9   6        9.93        6.85     14.75 o 
   9   9   6        0.06       11.40     17.83 o 
  10   9   6       10.22       21.59     13.41 o 
  -8  10   6      206.90      208.60     19.96 o 
  -7  10   6      183.34      215.30     31.92 o 
  -6  10   6       41.84       29.31     15.45 o 
  -5  10   6      138.37      121.74     16.99 o 
  -4  10   6       49.89       71.54     15.62 o 
  -3  10   6       29.58       38.10     16.97 o 
  -2  10   6      113.76      138.29     16.37 o 
  -1  10   6       11.17       -4.74     13.55 o 
   0  10   6      143.95      161.14     16.40 o 
   1  10   6        0.14       10.62     14.23 o 
   2  10   6       98.46       85.28     14.78 o 
   3  10   6        7.00       16.64     11.90 o 
   4  10   6        0.03      -13.78     11.50 o 
   5  10   6       21.58       17.42     11.99 o 
   6  10   6        0.50       14.08     15.33 o 
   7  10   6       21.87       41.40     15.93 o 
   8  10   6        9.23       16.62     19.14 o 
  -5  11   6       51.67       54.68     16.72 o 
  -4  11   6        0.42      -22.12     14.74 o 
  -3  11   6        0.28      -21.65     14.43 o 
  -2  11   6        0.10       25.41     15.19 o 
  -1  11   6      238.02      311.35     20.65 o 
   0  11   6        1.92      -11.20     17.38 o 
   1  11   6       71.68       86.76     16.12 o 
   2  11   6        5.65        6.02     14.78 o 
   3  11   6      162.06      210.06     15.73 o 
   4  11   6       82.22       95.98     13.98 o 
   5  11   6       55.36       95.79     17.00 o 
 -15   1   7       49.83       54.25     12.29 o 
 -14   1   7        3.59      -10.10     11.48 o 
 -13   1   7       26.38       30.07     16.88 o 
 -12   1   7       61.60       70.75     12.12 o 
 -11   1   7       12.24       33.03      9.97 o 
 -10   1   7        0.97       -3.02      9.16 o 
  -9   1   7        0.99      -13.16      8.77 o 
  -8   1   7      158.59      153.66     10.95 o 
  -7   1   7      877.23      815.99     15.27 o 
  -6   1   7        4.83        3.23      6.53 o 
  -5   1   7      875.00      791.33     15.30 o 
  -4   1   7       76.11       75.18      7.00 o 
  -3   1   7      287.37      297.56      8.68 o 
  -2   1   7      134.68      134.63     10.35 o 
  -1   1   7       21.50       23.17      5.49 o 
   0   1   7      117.08      103.29      6.39 o 
   1   1   7      289.09      287.31      7.90 o 
   2   1   7       62.24       63.13      5.71 o 
   3   1   7       28.23       27.14      5.43 o 
   4   1   7        6.17        2.08      5.12 o 
   5   1   7      122.16      128.18     10.28 o 
   6   1   7       51.04       44.13      9.59 o 
   7   1   7       36.69       44.84      9.65 o 
   8   1   7        4.35       11.37      9.21 o 
   9   1   7      418.05      371.47     15.16 o 
  10   1   7       13.85       11.78      9.85 o 
  11   1   7      216.66      197.06     13.22 o 
  12   1   7      421.01      357.80     16.23 o 
  13   1   7      105.26       93.73     12.57 o 
  14   1   7       45.57       57.57     12.61 o 
  15   1   7       35.21       24.70     13.05 o 
 -15   2   7      113.10      128.21     19.62 o 
 -14   2   7       23.18       49.63     12.97 o 
 -13   2   7       75.26       89.49     13.50 o 
 -12   2   7       19.53       20.71     11.71 o 
 -11   2   7       10.89       -4.70     10.88 o 
 -10   2   7      104.99      118.54     12.73 o 
  -9   2   7      271.52      241.65     10.09 o 
  -8   2   7       16.21       14.22      7.27 o 
  -7   2   7        4.25       -2.66      6.83 o 
  -6   2   7        4.72        1.25      6.78 o 
  -5   2   7       13.17        8.84      5.96 o 
  -4   2   7       75.57       78.38     12.36 o 
  -3   2   7       45.75       55.37      9.84 o 
  -2   2   7      115.04      112.10      8.39 o 
  -1   2   7      259.38      287.56     10.20 o 
   0   2   7      119.56      132.86      8.18 o 
   1   2   7      279.27      301.40      9.10 o 
   2   2   7       43.45       22.35      5.42 o 
   3   2   7      210.37      229.12      8.56 o 
   4   2   7      355.25      381.32      9.33 o 
   5   2   7       37.37       34.94      7.09 o 
   6   2   7        0.08        1.10      8.65 o 
   7   2   7      105.60      122.69     10.68 o 
   8   2   7       69.46       51.43     10.02 o 
   9   2   7       59.62       60.19     10.36 o 
  10   2   7       18.77        7.79     10.05 o 
  11   2   7       17.45       13.11     10.44 o 
  12   2   7        3.35        4.73     10.78 o 
  13   2   7       12.09       14.60     11.57 o 
  14   2   7        1.49        6.78     12.06 o 
  15   2   7        3.73       14.54     12.80 o 
 -14   3   7        7.79       -1.39     12.79 o 
 -13   3   7       26.04       44.06     13.78 o 
 -12   3   7        1.28       14.47     11.90 o 
 -11   3   7       34.97        6.30     11.49 o 
 -10   3   7      281.91      302.40     17.39 o 
  -9   3   7      116.61      128.57     11.34 o 
  -8   3   7       17.91        3.48      9.04 o 
  -7   3   7       41.41       32.62      9.23 o 
  -6   3   7       42.52       43.31      9.30 o 
  -5   3   7       35.17       22.69      8.86 o 
  -4   3   7      204.52      213.78     11.35 o 
  -3   3   7        1.56      -11.77      8.96 o 
  -2   3   7       71.19       71.65      8.36 o 
  -1   3   7        0.03        0.36      6.87 o 
   0   3   7        0.47       -5.65      6.81 o 
   1   3   7      236.59      241.09      8.60 o 
   2   3   7      179.11      147.67      8.87 o 
   3   3   7       19.36       21.00      6.14 o 
   4   3   7       55.78       63.81      6.67 o 
   5   3   7       82.35       87.50      9.82 o 
   6   3   7       83.74       83.64      9.98 o 
   7   3   7       78.37       63.87      9.97 o 
   8   3   7       43.71       58.74     10.23 o 
   9   3   7       34.10       13.60     10.00 o 
  10   3   7      286.77      273.25     14.41 o 
  11   3   7      107.66       96.18     12.14 o 
  12   3   7        5.21        9.16     11.11 o 
  13   3   7      125.59      118.32     13.84 o 
  14   3   7       17.43       11.21     12.58 o 
 -14   4   7        1.20       -2.74     13.91 o 
 -13   4   7        0.00      -18.17     12.12 o 
 -12   4   7        5.29        9.04     10.91 o 
 -11   4   7       17.75       -6.68     14.50 o 
 -10   4   7       67.32       56.97     11.32 o 
  -9   4   7      501.35      444.70     16.75 o 
  -8   4   7      217.09      201.41     12.46 o 
  -7   4   7       39.19       31.90      9.92 o 
  -6   4   7      103.52      116.29     10.76 o 
  -5   4   7      152.25      132.15     10.74 o 
  -4   4   7      139.65      131.98     10.67 o 
  -3   4   7       21.13        2.27      9.92 o 
  -2   4   7        0.54      -11.13      8.61 o 
  -1   4   7        5.08       -0.10      7.03 o 
   0   4   7       14.75        5.60      7.94 o 
   1   4   7      497.61      458.37     11.50 o 
   2   4   7        1.87        2.60      6.19 o 
   3   4   7       43.48       42.02      5.88 o 
   4   4   7      153.50      172.66      8.34 o 
   5   4   7       99.69      128.48      8.47 o 
   6   4   7       21.19       18.24      8.95 o 
   7   4   7       18.28       19.79      9.42 o 
   8   4   7       17.30       26.84      9.72 o 
   9   4   7      127.01      152.65     12.71 o 
  10   4   7      157.47      162.75     17.32 o 
  11   4   7       29.09       40.03     11.56 o 
  12   4   7        7.76       16.10     11.62 o 
  13   4   7       33.36       33.94     12.69 o 
  14   4   7        1.16      -18.15     12.10 o 
 -13   5   7        0.07       -5.86     12.04 o 
 -12   5   7       42.19       46.19     14.08 o 
 -11   5   7      238.75      268.57     20.56 o 
 -10   5   7       17.57      -15.87     10.58 o 
  -9   5   7       15.26       28.97     10.88 o 
  -8   5   7       36.27        5.56     10.22 o 
  -7   5   7      761.92      640.10     18.75 o 
  -6   5   7       90.30       80.22     10.74 o 
  -5   5   7       27.10       23.68      9.56 o 
  -4   5   7       44.25       28.73      9.58 o 
  -3   5   7       23.46       20.07     10.94 o 
  -2   5   7      843.26      851.90     32.68 o 
  -1   5   7      177.92      208.58     11.68 o 
   0   5   7      103.34      107.32     10.24 o 
   1   5   7      172.44      179.66     10.91 o 
   2   5   7      863.89      839.30     19.25 o 
   3   5   7      113.82      115.79      8.43 o 
   4   5   7      213.75      223.24      8.69 o 
   5   5   7       43.06       38.33      8.26 o 
   6   5   7        4.30        2.74      8.96 o 
   7   5   7        0.47       -2.18      9.06 o 
   8   5   7       15.83        8.53     10.00 o 
   9   5   7       35.23       52.15     11.05 o 
  10   5   7       22.11       17.25     10.85 o 
  11   5   7       25.24       35.97     11.61 o 
  12   5   7       12.58        3.97     12.00 o 
  13   5   7       27.39       25.22     19.65 o 
 -13   6   7      335.04      413.42     21.89 o 
 -12   6   7       15.30        9.71     14.38 o 
 -11   6   7        2.81      -18.58     13.35 o 
 -10   6   7        4.29      -17.42     11.61 o 
  -9   6   7        9.42        6.58     11.13 o 
  -8   6   7       86.40       74.66     11.97 o 
  -7   6   7      148.58      157.87     13.03 o 
  -6   6   7       15.11       -1.02     10.12 o 
  -5   6   7       10.56        8.91     10.05 o 
  -4   6   7       21.53        9.32     10.61 o 
  -3   6   7      706.42      682.12     18.90 o 
  -2   6   7        4.49        2.11      9.44 o 
  -1   6   7       42.27       47.25      9.97 o 
   0   6   7       90.64       77.15     15.45 o 
   1   6   7      112.61      131.25     10.86 o 
   2   6   7       59.35       62.30     10.98 o 
   3   6   7        3.90        1.79     10.54 o 
   4   6   7      340.07      340.41     18.32 o 
   5   6   7       15.52       29.42     11.08 o 
   6   6   7        0.00      -18.26     12.22 o 
   7   6   7        0.09       -5.96      6.51 o 
   8   6   7       24.53       25.54     11.58 o 
   9   6   7        1.77      -15.50     10.33 o 
  10   6   7       33.47       13.95     11.40 o 
  11   6   7        0.02      -14.67     19.88 o 
  12   6   7       24.71       54.45     14.29 o 
 -11   7   7        0.83       28.25     14.76 o 
 -10   7   7      131.11      112.69     19.96 o 
  -9   7   7        2.09       -7.81     11.48 o 
  -8   7   7        2.24      -16.50     11.66 o 
  -7   7   7        2.02       -3.18     10.89 o 
  -6   7   7       14.56       15.61     10.88 o 
  -5   7   7      501.09      455.60     17.48 o 
  -4   7   7       38.04       28.94     10.83 o 
  -3   7   7       15.81       25.22     10.52 o 
  -2   7   7       59.02       71.16     11.15 o 
  -1   7   7      396.90      424.48     16.05 o 
   0   7   7        3.58        0.64      9.68 o 
   1   7   7        6.43       23.21     14.86 o 
   2   7   7        7.48       14.77     11.79 o 
   3   7   7       36.17       56.01     12.49 o 
   4   7   7      551.70      506.38     17.48 o 
   5   7   7        8.92       18.39     19.73 o 
   6   7   7        3.96      -17.68     13.20 o 
   7   7   7      250.66      252.57     18.62 o 
   8   7   7       24.91        9.12     12.17 o 
   9   7   7       31.27       32.99     13.02 o 
  10   7   7       28.64        1.64     13.18 o 
  11   7   7        0.41        2.34     13.56 o 
 -10   8   7        9.06        1.22     13.88 o 
  -9   8   7        0.74       17.16     12.75 o 
  -8   8   7        0.60      -16.73     11.80 o 
  -7   8   7       60.31       60.30     16.87 o 
  -6   8   7        7.04        6.13     11.59 o 
  -5   8   7        0.40        6.89     11.08 o 
  -4   8   7       56.85       63.54     11.89 o 
  -3   8   7       13.17        3.66     10.63 o 
  -2   8   7      156.58      153.21     13.18 o 
  -1   8   7        7.95       27.13     13.06 o 
   0   8   7      108.44      127.37     14.64 o 
   1   8   7      749.24      767.29     36.96 o 
   2   8   7      261.19      291.14     17.36 o 
   3   8   7      189.34      215.04     15.71 o 
   4   8   7      277.52      261.53     14.74 o 
   5   8   7       85.45      145.63     17.10 o 
   6   8   7      108.42      113.35     16.65 o 
   7   8   7        6.14       23.63     18.34 o 
   8   8   7        7.01        6.93     12.82 o 
   9   8   7       81.34       68.46     14.68 o 
  10   8   7      195.36      218.84     20.33 o 
  -8   9   7      195.66      225.31     16.45 o 
  -7   9   7        2.33       11.54     15.43 o 
  -6   9   7       32.10       45.49     12.98 o 
  -5   9   7      139.54      165.24     22.18 o 
  -4   9   7       83.61      100.01     16.07 o 
  -3   9   7        0.00       16.33     14.25 o 
  -2   9   7        3.02        3.26     13.59 o 
  -1   9   7      112.68      144.43     16.04 o 
   0   9   7       75.46       75.70     20.59 o 
   1   9   7       31.53       67.32     14.07 o 
   2   9   7       16.55       21.90     13.34 o 
   3   9   7       10.84       21.81     11.96 o 
   4   9   7       40.68       39.14     12.21 o 
   5   9   7       12.32       -7.21     19.75 o 
   6   9   7        0.02       10.42     15.62 o 
   7   9   7      115.61      101.55     21.09 o 
   8   9   7       19.26       36.87     19.75 o 
  -6  10   7       23.94       28.71     16.50 o 
  -5  10   7       17.16       17.01     15.88 o 
  -4  10   7        1.89       17.59     15.76 o 
  -3  10   7       21.60       12.43     15.30 o 
  -2  10   7        6.24       27.63     14.80 o 
  -1  10   7       43.89       61.67     15.43 o 
   0  10   7       51.22       53.71     15.49 o 
   1  10   7        2.65      -20.86     13.91 o 
   2  10   7       25.40       37.72     20.94 o 
   3  10   7        9.91       13.43     12.56 o 
   4  10   7       20.33       29.53     12.73 o 
   5  10   7       35.71       36.31     16.95 o 
   6  10   7       14.34       37.15     16.85 o 
   0  11   7       13.91       10.67     15.36 o 
 -14   0   8      163.43      170.35     45.41 o 
 -13   0   8      309.74      288.61     53.60 o 
 -12   0   8      116.68      120.59     17.83 o 
 -11   0   8      102.13       81.81     16.23 o 
 -10   0   8        1.19       13.98     14.80 o 
  -9   0   8      415.93      424.64     22.35 o 
  -8   0   8      438.50      409.56     22.08 o 
  -7   0   8     1771.28     1593.45     48.69 o 
  -6   0   8       97.43      104.16     14.57 o 
  -5   0   8      977.49      895.04     48.92 o 
  -4   0   8     2827.31     2695.69     57.66 o 
  -3   0   8      194.06      215.50     10.78 o 
  -2   0   8       89.08       90.62     10.37 o 
  -1   0   8      512.47      454.20     18.76 o 
   0   0   8      109.45      120.47     10.71 o 
   1   0   8      228.29      262.26     12.68 o 
   2   0   8      561.45      509.76     14.29 o 
   3   0   8       64.95       65.05      8.19 o 
   4   0   8      895.10      886.60     22.29 o 
   5   0   8        3.00      -15.25     12.43 o 
   6   0   8      208.02      208.27     19.96 o 
   7   0   8      137.92      141.33     17.93 o 
   8   0   8      273.67      277.47     20.18 o 
   9   0   8      134.23      148.16     17.91 o 
  10   0   8      336.09      295.98     21.51 o 
  11   0   8      478.76      440.95     25.30 o 
  12   0   8        5.52       -6.91     17.56 o 
  13   0   8        7.42        9.13     17.10 o 
  14   0   8       78.57       85.58     19.68 o 
 -14   1   8       23.61        3.45     12.85 o 
 -13   1   8      311.85      327.56     17.52 o 
 -12   1   8        1.71        0.35     10.59 o 
 -11   1   8      164.01      190.66     13.08 o 
 -10   1   8      236.39      238.66     17.71 o 
  -9   1   8       65.11       73.61     10.79 o 
  -8   1   8       22.25       14.70      9.51 o 
  -7   1   8       75.36       70.42     10.22 o 
  -6   1   8        3.78       14.48      8.94 o 
  -5   1   8      124.71      124.93      8.16 o 
  -4   1   8      386.55      354.83     10.92 o 
  -3   1   8        5.00       -1.64      6.47 o 
  -2   1   8       18.17       15.12      6.56 o 
  -1   1   8      431.30      422.28     11.51 o 
   0   1   8      174.15      179.87      8.31 o 
   1   1   8       10.63        7.49      5.86 o 
   2   1   8      590.20      534.60     14.69 o 
   3   1   8        1.35        8.34      5.64 o 
   4   1   8      131.83      127.20     10.58 o 
   5   1   8      143.64      125.78     11.02 o 
   6   1   8        1.13      -13.68      9.12 o 
   7   1   8       67.19       64.45     10.79 o 
   8   1   8      108.48      101.08     11.55 o 
   9   1   8      194.84      193.38     13.38 o 
  10   1   8        3.15        4.24     10.57 o 
  11   1   8      418.45      405.27     17.23 o 
  12   1   8      128.43      103.56     13.27 o 
  13   1   8        5.56       -3.65     11.80 o 
  14   1   8       13.78       17.04     12.76 o 
 -14   2   8        0.13      -19.03     12.69 o 
 -13   2   8       38.02       32.26     13.40 o 
 -12   2   8       17.04       16.97     12.56 o 
 -11   2   8      196.82      198.04     17.96 o 
 -10   2   8       71.15       76.01     12.63 o 
  -9   2   8       50.59       75.33     12.32 o 
  -8   2   8      591.60      565.01     17.36 o 
  -7   2   8        2.05       -6.63      8.86 o 
  -6   2   8       14.21       10.01      7.15 o 
  -5   2   8       18.67       23.46      7.17 o 
  -4   2   8      114.63      109.58     10.03 o 
  -3   2   8      183.49      193.47     12.50 o 
  -2   2   8        1.41       -4.03      7.20 o 
  -1   2   8      106.54       96.12      7.66 o 
   0   2   8      478.75      432.16     13.00 o 
   1   2   8      109.45      116.68      7.39 o 
   2   2   8        1.29        5.23      3.67 o 
   3   2   8       23.30       27.97      5.90 o 
   4   2   8        3.88        0.06      6.26 o 
   5   2   8      545.61      518.83     16.97 o 
   6   2   8       47.20       28.48     10.06 o 
   7   2   8        3.36        1.01      9.57 o 
   8   2   8       17.26       15.27     10.21 o 
   9   2   8       44.91       26.35     10.79 o 
  10   2   8     1085.72     1000.22     34.48 o 
  11   2   8       33.44       49.91     17.94 o 
  12   2   8       36.04       48.23     15.12 o 
  13   2   8      193.93      164.16     15.17 o 
 -13   3   8      106.23      142.37     15.58 o 
 -12   3   8       85.71      101.27     19.77 o 
 -11   3   8       41.44       31.57     14.38 o 
 -10   3   8      195.33      183.46     19.70 o 
  -9   3   8      258.73      277.75     15.70 o 
  -8   3   8       42.92       34.70     10.04 o 
  -7   3   8      149.37      120.11     12.88 o 
  -6   3   8       21.49       18.76      8.18 o 
  -5   3   8        3.14       15.85      9.12 o 
  -4   3   8       57.09       62.56      9.57 o 
  -3   3   8      187.08      189.13     12.63 o 
  -2   3   8       70.82       87.01      8.50 o 
  -1   3   8     1395.43     1346.35     22.73 o 
   0   3   8       52.53       42.21      7.83 o 
   1   3   8       66.69       67.41      7.08 o 
   2   3   8        0.04        2.23      4.88 o 
   3   3   8      619.96      590.63     12.21 o 
   4   3   8      536.97      541.90     14.43 o 
   5   3   8       49.25       48.39      9.85 o 
   6   3   8       60.34       45.85     10.23 o 
   7   3   8      117.44      112.39     11.51 o 
   8   3   8      119.56      124.53     12.05 o 
   9   3   8       18.01        8.69     11.15 o 
  10   3   8       64.44       64.14     12.00 o 
  11   3   8        3.48       14.98     12.76 o 
  12   3   8       23.76       33.92     12.61 o 
  13   3   8       42.22       31.82     18.34 o 
 -13   4   8        0.88        1.08     13.52 o 
 -12   4   8        1.50      -11.27     12.77 o 
 -11   4   8       13.39       11.89     20.33 o 
 -10   4   8        0.96       -2.35     11.86 o 
  -9   4   8        0.14       14.13      9.34 o 
  -8   4   8       95.02       94.47     11.42 o 
  -7   4   8       47.77       42.61     10.53 o 
  -6   4   8        4.52       -5.73      9.35 o 
  -5   4   8       84.12       65.62     10.35 o 
  -4   4   8      213.47      220.62     12.44 o 
  -3   4   8       32.28       28.42      9.39 o 
  -2   4   8        0.00       -8.91      8.72 o 
  -1   4   8      318.25      342.71     13.54 o 
   0   4   8        1.05      -14.12     11.23 o 
   1   4   8       84.97       78.43      7.33 o 
   2   4   8        6.24       -0.19      6.40 o 
   3   4   8        4.51       -0.75      6.05 o 
   4   4   8       58.68       72.11     10.74 o 
   5   4   8       21.55       18.11      8.98 o 
   6   4   8      216.37      216.98     14.59 o 
   7   4   8      186.00      195.65     15.40 o 
   8   4   8       19.34       21.00     12.48 o 
   9   4   8        2.41       15.23     10.76 o 
  10   4   8       11.43        6.12     11.00 o 
  11   4   8       47.54       33.96     19.40 o 
  12   4   8       63.77       84.44     17.47 o 
  13   4   8       47.20       51.92     13.75 o 
 -12   5   8       44.20       51.28     14.34 o 
 -11   5   8        0.44       -5.39     13.56 o 
 -10   5   8       10.53        1.16     11.30 o 
  -9   5   8       21.61       24.43     11.26 o 
  -8   5   8        5.02       -2.89     10.40 o 
  -7   5   8        0.72       -8.86     10.10 o 
  -6   5   8        0.12      -14.39      9.74 o 
  -5   5   8        0.89        2.65      9.75 o 
  -4   5   8        1.68       -2.27      9.66 o 
  -3   5   8       53.58       61.67     10.50 o 
  -2   5   8        9.77       -3.01      9.37 o 
  -1   5   8       12.64       16.16      9.40 o 
   0   5   8        1.77       10.67      9.11 o 
   1   5   8       90.83      107.36     12.25 o 
   2   5   8      538.72      532.98     17.49 o 
   3   5   8       11.31       10.55      4.21 o 
   4   5   8        0.09       -6.67     12.56 o 
   5   5   8        8.19        6.76     11.87 o 
   6   5   8       29.18       36.37      8.71 o 
   7   5   8        1.51       11.21     10.12 o 
   8   5   8      139.68      129.97     12.67 o 
   9   5   8       38.36       35.38     11.63 o 
  10   5   8       52.35       51.87     12.35 o 
  11   5   8       12.40        3.79     12.09 o 
  12   5   8        0.41       14.14     13.07 o 
 -11   6   8       27.32       59.35     20.42 o 
 -10   6   8       12.10       14.14     12.60 o 
  -9   6   8       31.22       25.79     11.88 o 
  -8   6   8       39.10       12.89     11.36 o 
  -7   6   8       16.67        9.12     12.30 o 
  -6   6   8       47.61       41.56     11.40 o 
  -5   6   8       12.37       -6.80     10.50 o 
  -4   6   8       50.46       33.65     13.41 o 
  -3   6   8       25.25       43.93     10.79 o 
  -2   6   8      177.98      187.16     12.65 o 
  -1   6   8       12.82      -14.12      9.57 o 
   0   6   8       33.90       26.77      9.98 o 
   1   6   8        6.60       15.17     11.73 o 
   2   6   8       40.89       50.15     10.16 o 
   3   6   8       12.94       11.70      8.97 o 
   4   6   8      316.79      329.96     19.42 o 
   5   6   8        3.42      -17.63     16.39 o 
   6   6   8       19.96       17.54     13.56 o 
   7   6   8      182.33      207.15     20.15 o 
   8   6   8      156.72      169.95     17.10 o 
   9   6   8       36.19       32.21     18.01 o 
  10   6   8       11.07      -30.18     25.05 o 
  11   6   8       31.63       -0.82     12.84 o 
 -10   7   8       31.27       11.77     12.92 o 
  -9   7   8        3.11      -11.15     12.18 o 
  -8   7   8        0.85       -3.88     17.27 o 
  -7   7   8        0.30       -4.95     11.35 o 
  -6   7   8       21.41       14.95     11.34 o 
  -5   7   8       24.87       34.84     12.65 o 
  -4   7   8        0.17        4.87     10.85 o 
  -3   7   8       52.42       64.64     11.61 o 
  -2   7   8        8.79       13.64     10.76 o 
  -1   7   8        0.00        0.58     10.28 o 
   0   7   8       37.24       42.60     10.87 o 
   1   7   8      487.36      465.66     17.46 o 
   2   7   8        0.01        3.07     12.24 o 
   3   7   8       32.62       22.54     11.47 o 
   4   7   8      885.01      893.76     29.09 o 
   5   7   8       74.72       66.56     15.67 o 
   6   7   8       55.50       74.70     19.51 o 
   7   7   8        0.55       10.92     14.48 o 
   8   7   8        0.00      -20.25     14.29 o 
   9   7   8       43.59       38.29     20.25 o 
  10   7   8       90.34      109.13     17.93 o 
  -8   8   8        3.21        4.45     12.72 o 
  -7   8   8       25.10       30.77     12.97 o 
  -6   8   8        1.00       -1.90     12.25 o 
  -5   8   8       68.55       58.80     15.92 o 
  -4   8   8       23.33       34.79     11.89 o 
  -3   8   8        1.04       -8.10     11.01 o 
  -2   8   8       29.20       18.49     11.51 o 
  -1   8   8        2.31       -7.33     18.70 o 
   0   8   8       17.87       28.55     13.63 o 
   1   8   8      374.94      388.20     19.96 o 
   2   8   8       30.71       32.72     13.77 o 
   3   8   8       60.94       68.28     12.74 o 
   4   8   8      199.10      176.15     18.57 o 
   5   8   8       15.24       12.05     15.71 o 
   6   8   8       25.66       15.38     19.54 o 
   7   8   8        3.58       26.25     20.09 o 
   8   8   8        7.50       -2.01     19.36 o 
  -6   9   8        7.04        3.42     17.19 o 
  -5   9   8        2.71        5.06     12.52 o 
  -4   9   8        0.46        1.30     12.31 o 
  -3   9   8       16.69       13.93     18.28 o 
  -2   9   8        0.02       -2.11     14.29 o 
  -1   9   8      117.31      129.27     22.20 o 
   0   9   8       14.51       55.83     15.03 o 
   1   9   8        0.55        9.58     14.16 o 
   2   9   8       51.99       74.68     15.47 o 
   3   9   8       46.82       70.85     13.61 o 
   4   9   8      161.90      224.17     20.58 o 
   5   9   8       25.52       48.58     17.62 o 
   6   9   8        7.16       15.26     19.96 o 
  -2  10   8       13.19       13.25     15.85 o 
  -1  10   8       37.94       34.70     16.10 o 
   0  10   8       22.59       39.92     15.78 o 
   1  10   8      174.35      195.22     18.80 o 
   2  10   8        1.57       24.34     15.07 o 
 -12   1   9       10.44       -1.04     11.43 o 
 -11   1   9        4.24      -10.32     10.92 o 
 -10   1   9       54.93       51.17     11.48 o 
  -9   1   9        0.15       -5.62     10.14 o 
  -8   1   9       59.29       50.61     10.57 o 
  -7   1   9       86.32       98.92     11.22 o 
  -6   1   9       13.96        4.35      9.58 o 
  -5   1   9      161.82      173.78     12.53 o 
  -4   1   9      864.79      766.06     19.26 o 
  -3   1   9        0.40       -9.88      8.95 o 
  -2   1   9      324.50      343.97     10.83 o 
  -1   1   9      469.68      461.52     12.70 o 
   0   1   9       25.49       32.16      7.02 o 
   1   1   9       51.98       53.93      7.43 o 
   2   1   9        1.93       -3.85      5.38 o 
   3   1   9      210.54      234.73     14.99 o 
   4   1   9       25.88       17.94     10.24 o 
   5   1   9      331.62      325.41     19.89 o 
   6   1   9        2.75        0.25     10.31 o 
   7   1   9       12.27        5.76     10.73 o 
   8   1   9       59.47       48.87     11.77 o 
   9   1   9       27.84        8.00     11.35 o 
  10   1   9        7.64       14.72     11.82 o 
  11   1   9        1.15      -15.36     14.07 o 
  12   1   9        6.05       11.36     12.64 o 
 -12   2   9       66.63       87.51     14.76 o 
 -11   2   9        0.55        0.06     12.68 o 
 -10   2   9      161.09      168.49     15.24 o 
  -9   2   9       11.84       -3.73     11.86 o 
  -8   2   9       83.70       88.00     13.24 o 
  -7   2   9        2.99       -9.07     11.02 o 
  -6   2   9        0.00       -2.86     10.93 o 
  -5   2   9        0.15        0.06     10.69 o 
  -4   2   9        2.15       16.31      8.16 o 
  -3   2   9       50.07       65.74     10.24 o 
  -2   2   9        7.63        4.14      7.13 o 
  -1   2   9      102.61      106.62      8.35 o 
   0   2   9       50.97       47.39      9.54 o 
   1   2   9       99.34      111.03      8.67 o 
   2   2   9      156.49      171.25      8.95 o 
   3   2   9       33.42       29.71      7.71 o 
   4   2   9      106.40      121.60     11.80 o 
   5   2   9      105.47      125.16     11.99 o 
   6   2   9       48.37       59.78     11.47 o 
   7   2   9       12.77        6.58     10.63 o 
   8   2   9        5.82        9.19     10.89 o 
   9   2   9       11.95        0.88     19.42 o 
  10   2   9      347.03      333.56     17.02 o 
  11   2   9       45.34       55.26     12.90 o 
  12   2   9       72.62       84.51     17.30 o 
 -12   3   9       11.10       12.82     13.74 o 
 -11   3   9       17.22        7.37     13.16 o 
 -10   3   9       34.34       13.21     12.95 o 
  -9   3   9        1.11       -0.45     11.82 o 
  -8   3   9        5.01       12.15     11.61 o 
  -7   3   9       59.45       36.23     13.72 o 
  -6   3   9      224.58      240.02     12.98 o 
  -5   3   9      113.27       99.58      9.71 o 
  -4   3   9       33.49       53.52      9.04 o 
  -3   3   9        2.49        1.70      8.16 o 
  -2   3   9        0.96       16.92      8.27 o 
  -1   3   9      376.64      384.71     13.20 o 
   0   3   9        0.37       -7.04      6.91 o 
   1   3   9       76.29       87.84      7.98 o 
   2   3   9        0.55        2.28      5.39 o 
   3   3   9      171.24      168.61     10.28 o 
   4   3   9       59.56       63.20      9.82 o 
   5   3   9      309.49      301.52     14.90 o 
   6   3   9        5.20       21.95     15.19 o 
   7   3   9       48.51       32.55     11.48 o 
   8   3   9      119.49      123.02     13.04 o 
   9   3   9       53.57       58.72     14.48 o 
  10   3   9       66.13       47.30     18.70 o 
  11   3   9        1.38       -4.16     19.86 o 
 -11   4   9        0.52       -3.56     13.22 o 
 -10   4   9        2.32      -12.62     20.02 o 
  -9   4   9       27.32        9.72     12.53 o 
  -8   4   9        5.60       -5.06     20.72 o 
  -7   4   9       90.78      104.13     10.98 o 
  -6   4   9       55.40       64.68     11.07 o 
  -5   4   9       37.86       44.15     10.50 o 
  -4   4   9       15.25       18.78     10.01 o 
  -3   4   9       81.82       98.41     11.15 o 
  -2   4   9      587.81      552.66     17.51 o 
  -1   4   9       50.65       42.22     10.15 o 
   0   4   9      100.47       92.24     10.50 o 
   1   4   9      113.53      126.65     11.05 o 
   2   4   9       39.64       51.31      9.08 o 
   3   4   9        0.12      -19.27     15.64 o 
   4   4   9       22.05       27.87     12.13 o 
   5   4   9       32.64       29.10      9.52 o 
   6   4   9       83.17       84.64     10.80 o 
   7   4   9       50.28       43.30     11.34 o 
   8   4   9       10.35       14.06     11.31 o 
   9   4   9       27.45       40.20     12.30 o 
  10   4   9        0.01        1.91     11.82 o 
  11   4   9       40.03       43.40     13.33 o 
 -10   5   9       39.23       37.04     14.06 o 
  -9   5   9      545.11      514.59     33.50 o 
  -8   5   9       11.68       16.79     11.69 o 
  -7   5   9       73.07       66.50     11.95 o 
  -6   5   9        0.30        4.51     10.67 o 
  -5   5   9      199.19      188.77     13.30 o 
  -4   5   9      342.67      323.24     14.97 o 
  -3   5   9        5.16        1.47     12.28 o 
  -2   5   9      152.84      137.05     11.90 o 
  -1   5   9       24.04       15.26     10.01 o 
   0   5   9      177.55      180.15     12.45 o 
   1   5   9        1.14        0.92      9.42 o 
   2   5   9       67.52       68.98     10.54 o 
   3   5   9        5.33       -0.16     13.59 o 
   4   5   9       27.99       36.74     28.57 o 
   5   5   9       85.00       67.32     18.67 o 
   6   5   9       76.93       63.97     14.69 o 
   7   5   9        6.27        6.75     14.23 o 
   8   5   9      111.07      157.66     17.51 o 
   9   5   9       31.53       33.53     12.56 o 
  10   5   9       72.32       55.73     13.64 o 
  -9   6   9       56.48       60.19     13.32 o 
  -8   6   9       91.59       87.79     13.40 o 
  -7   6   9        7.34       19.58     11.81 o 
  -6   6   9        1.74        9.18     11.24 o 
  -5   6   9       36.68       32.95     11.54 o 
  -4   6   9        0.60      -12.26     12.31 o 
  -3   6   9        6.11       -6.05     10.43 o 
  -2   6   9        8.35       10.83     10.69 o 
  -1   6   9       20.66       19.45     10.64 o 
   0   6   9        0.00       -7.28     10.13 o 
   1   6   9       16.91        6.59     10.40 o 
   2   6   9      202.04      212.70     13.17 o 
   3   6   9      132.63      164.39     17.63 o 
   4   6   9       24.23       -1.66     17.67 o 
   5   6   9      393.33      399.34     26.95 o 
   6   6   9       14.06        9.18     18.24 o 
   7   6   9       41.16       45.33     15.78 o 
   8   6   9      122.12      146.77     19.11 o 
   9   6   9       20.81       21.59     16.19 o 
  -8   7   9        0.49       10.54     13.80 o 
  -7   7   9       10.28       12.77     15.85 o 
  -6   7   9      205.97      241.19     15.58 o 
  -5   7   9        4.00        4.00     11.62 o 
  -4   7   9        0.06       -1.56     12.97 o 
  -3   7   9        0.79        4.65     11.14 o 
  -2   7   9        0.45        6.92     11.14 o 
  -1   7   9       58.07       79.59     11.98 o 
   0   7   9       20.92       22.18     11.19 o 
   1   7   9        0.17        1.83     10.76 o 
   2   7   9       78.16       87.92     14.48 o 
   3   7   9      250.25      241.02     19.97 o 
   4   7   9      113.18       92.47     17.53 o 
   5   7   9        4.37       17.81     19.32 o 
   6   7   9        5.15       14.05     19.65 o 
   7   7   9        0.79        1.84     19.68 o 
   8   7   9       34.76       18.77     20.72 o 
  -6   8   9       27.70       26.31     13.17 o 
  -5   8   9        1.37       -4.14     12.34 o 
  -4   8   9      182.94      212.18     15.71 o 
  -3   8   9        0.46       -3.29     11.77 o 
  -2   8   9       24.00       -0.95     12.11 o 
  -1   8   9       10.79      -10.79     11.67 o 
   0   8   9       20.32       47.27     29.12 o 
   1   8   9       13.34       38.46     14.74 o 
   2   8   9       75.69      102.08     15.90 o 
   3   8   9      101.03      106.25     18.61 o 
   4   8   9       39.01       51.05     17.84 o 
   5   8   9       51.53       90.20     22.31 o 
  -1   9   9        1.97       -2.03     15.17 o 
   0   9   9        3.08        0.06     14.76 o 
   1   9   9       19.53        9.93     14.81 o 
 -10   0  10      105.87       75.86     18.30 o 
  -9   0  10       12.45       16.95     16.15 o 
  -8   0  10       52.25       49.02     24.13 o 
  -7   0  10       86.14       64.43     16.25 o 
  -6   0  10       16.31       17.47     14.39 o 
  -5   0  10      155.36      144.78     28.73 o 
  -4   0  10      567.90      550.50     28.58 o 
  -3   0  10        1.88       11.09     13.34 o 
  -2   0  10      710.92      673.31     25.94 o 
  -1   0  10      218.61      248.08     15.06 o 
   0   0  10      468.02      462.15     18.86 o 
   1   0  10      327.34      374.95     17.30 o 
   2   0  10      267.32      283.20     20.27 o 
   3   0  10       28.02       27.16     15.50 o 
   4   0  10      197.43      221.06     36.70 o 
   5   0  10       24.11       26.35     16.45 o 
   6   0  10       31.34        1.72     15.81 o 
   7   0  10      198.29      208.49     21.01 o 
   8   0  10       46.12       41.33     18.04 o 
   9   0  10        2.24       -0.25     17.19 o 
  10   0  10       65.23      107.07     20.86 o 
 -10   1  10       79.07       87.28     12.95 o 
  -9   1  10        7.32       26.84     11.54 o 
  -8   1  10        0.00      -12.16     10.60 o 
  -7   1  10      158.01      173.20     13.15 o 
  -6   1  10        8.64       -4.65      9.95 o 
  -5   1  10        0.33        6.82      9.90 o 
  -4   1  10        4.30       -9.15      9.44 o 
  -3   1  10        0.02       -7.45      9.50 o 
  -2   1  10       11.25        8.27      9.25 o 
  -1   1  10      188.25      219.24     12.22 o 
   0   1  10       57.13       46.33      8.25 o 
   1   1  10       26.49       44.03      8.00 o 
   2   1  10       94.90      110.49     14.06 o 
   3   1  10        0.32        2.54     13.35 o 
   4   1  10       70.45       45.19     11.36 o 
   5   1  10       77.29       74.53     11.99 o 
   6   1  10        1.17      -10.40     10.93 o 
   7   1  10       21.56        7.88     11.71 o 
   8   1  10       58.34       58.95     12.97 o 
   9   1  10       76.94       73.27     13.76 o 
  10   1  10       13.16       35.55     13.31 o 
 -10   2  10       38.13       34.53     15.62 o 
  -9   2  10        6.95      -13.42     14.97 o 
  -8   2  10        5.86        0.75     12.46 o 
  -7   2  10       21.17        3.57     16.04 o 
  -6   2  10       31.93       42.44     12.40 o 
  -5   2  10       32.66       49.64     11.98 o 
  -4   2  10        4.07        6.23     11.28 o 
  -3   2  10      332.70      335.19     16.16 o 
  -2   2  10       40.48       37.73      7.73 o 
  -1   2  10      149.72      152.39     10.26 o 
   0   2  10      222.44      232.33     11.01 o 
   1   2  10        6.73        7.72      7.47 o 
   2   2  10        8.22       10.36     12.75 o 
   3   2  10       75.04       84.85     15.16 o 
   4   2  10       14.52       -9.65      9.42 o 
   5   2  10      160.69      197.27     14.13 o 
   6   2  10       34.55       23.91     11.84 o 
   7   2  10       24.83        9.90     15.75 o 
   8   2  10      120.79      126.33     22.33 o 
   9   2  10        4.64       13.23     15.88 o 
  10   2  10        3.57       19.01     14.58 o 
  -9   3  10       48.46       76.12     17.94 o 
  -8   3  10      117.37      104.98     14.59 o 
  -7   3  10       71.55       89.48     13.79 o 
  -6   3  10       51.27       32.01     12.60 o 
  -5   3  10       34.80       22.89     11.78 o 
  -4   3  10       96.71      114.73     17.07 o 
  -3   3  10       67.48       87.33     10.57 o 
  -2   3  10      106.07      114.84     14.33 o 
  -1   3  10       19.41       21.28      8.76 o 
   0   3  10      145.98      136.16     12.44 o 
   1   3  10       16.64       10.69      9.78 o 
   2   3  10      135.66      115.38     18.94 o 
   3   3  10       29.92       17.92     10.75 o 
   4   3  10       12.50       12.17     10.82 o 
   5   3  10       26.77       25.51     10.18 o 
   6   3  10       47.23       52.01     12.16 o 
   7   3  10       59.29       72.25     13.04 o 
   8   3  10       40.44       36.43     13.11 o 
   9   3  10       66.37       68.25     17.16 o 
  -9   4  10       96.56      119.07     15.43 o 
  -8   4  10       28.17       45.03     15.40 o 
  -7   4  10      149.28      145.31     15.06 o 
  -6   4  10       25.86        8.42     12.19 o 
  -5   4  10       22.65       33.57     10.93 o 
  -4   4  10       20.91       23.55     12.29 o 
  -3   4  10      138.91      161.52     11.33 o 
  -2   4  10       44.34       60.63      9.61 o 
  -1   4  10      351.45      388.22     13.90 o 
   0   4  10        5.52        0.46      8.56 o 
   1   4  10        9.78        5.55      9.10 o 
   2   4  10      210.47      217.64     21.99 o 
   3   4  10       57.70      107.89     20.06 o 
   4   4  10       22.62       32.04     19.02 o 
   5   4  10       77.70      146.58     21.14 o 
   6   4  10      102.52       96.92     16.45 o 
   7   4  10        6.89        0.65     14.11 o 
   8   4  10        0.50       21.65     12.51 o 
   9   4  10       10.09       -2.20     17.26 o 
  -8   5  10        7.03       -4.29     13.24 o 
  -7   5  10       12.14       33.67     13.41 o 
  -6   5  10       49.17       60.62     12.33 o 
  -5   5  10       69.42       78.67     12.36 o 
  -4   5  10        2.25        8.24     10.76 o 
  -3   5  10        9.43       21.12     11.57 o 
  -2   5  10        3.26        3.22     11.10 o 
  -1   5  10       51.05       52.33     11.33 o 
   0   5  10       74.46      114.67     12.29 o 
   1   5  10        3.30       10.66     11.34 o 
   2   5  10        2.76      -26.17     17.45 o 
   3   5  10        0.82       19.88     18.07 o 
   4   5  10       37.83       16.70     19.06 o 
   5   5  10      146.64      175.55     22.80 o 
   6   5  10       60.51       93.83     37.06 o 
   7   5  10       79.95       56.95     24.29 o 
   8   5  10       85.97       70.58     17.33 o 
  -6   6  10       45.45       57.69     13.28 o 
  -5   6  10        7.80        0.25     11.90 o 
  -4   6  10       25.86       17.89     11.84 o 
  -3   6  10       10.84        1.99     11.71 o 
  -2   6  10        1.29       14.81     11.33 o 
  -1   6  10       43.04       37.38     11.44 o 
   0   6  10        4.78        4.35     11.18 o 
   1   6  10        0.00       -1.38     10.85 o 
   2   6  10        0.97       -2.80     25.63 o 
   3   6  10       35.40       40.31     20.08 o 
   4   6  10        4.93        0.91     19.63 o 
   5   6  10       86.27       60.78     21.22 o 
   6   6  10        0.04        9.10     19.68 o 
  -4   7  10        0.06       -3.84     19.18 o 
  -3   7  10       28.44       48.66     12.94 o 
  -2   7  10        0.16       -8.14     11.99 o 
  -1   7  10        0.07       13.14     12.06 o 
   0   7  10       27.82       49.72     12.66 o 
   1   7  10       58.32       53.16     12.51 o 
   2   7  10       58.76       87.25     18.51 o 
   3   7  10       37.03       45.53     17.62 o 
   4   7  10       94.05      110.78     23.22 o 
  -8   1  11       47.76       57.46     12.74 o 
  -7   1  11       44.62       51.58     13.11 o 
  -6   1  11      102.92      119.96     13.20 o 
  -5   1  11       13.43       30.60     11.45 o 
  -4   1  11        7.12       -1.21     11.62 o 
  -3   1  11       40.45       46.96     12.41 o 
  -2   1  11       25.70       36.86     10.76 o 
  -1   1  11      684.33      748.10     18.78 o 
   0   1  11       11.66       25.12      9.06 o 
   1   1  11       16.11       22.41     22.56 o 
   2   1  11      148.39      133.26     20.60 o 
   3   1  11       42.68       60.35     14.65 o 
   4   1  11       13.06       15.44     12.16 o 
   5   1  11       13.62        6.40     12.42 o 
   6   1  11        0.91       -7.53     12.47 o 
   7   1  11       27.60       22.93     13.16 o 
  -7   2  11        9.54       31.42     15.76 o 
  -6   2  11       28.58       17.77     12.83 o 
  -5   2  11        2.87       -0.12     11.97 o 
  -4   2  11        6.64       20.98     12.21 o 
  -3   2  11       27.95       20.65     11.83 o 
  -2   2  11       54.92       47.86     12.13 o 
  -1   2  11       28.08       32.78     13.50 o 
   0   2  11      202.13      206.17     13.59 o 
   1   2  11      101.44      110.38     19.34 o 
   2   2  11        2.94       18.29     13.95 o 
   3   2  11        0.27       19.63     14.00 o 
   4   2  11       37.99       54.25     12.64 o 
   5   2  11      123.68      145.27     12.97 o 
   6   2  11        0.00        1.65     17.38 o 
   7   2  11        1.81       -7.85     12.68 o 
  -6   3  11       52.30       64.57     13.97 o 
  -5   3  11        6.08       -3.15     12.54 o 
  -4   3  11        5.04        2.30     12.16 o 
  -3   3  11       49.30       38.09     12.73 o 
  -2   3  11        4.57       11.50     11.71 o 
  -1   3  11      137.90      167.22     15.41 o 
   0   3  11        1.06      -13.38      8.92 o 
   1   3  11        6.27        4.62     17.73 o 
   2   3  11        5.61      -10.53     17.77 o 
   3   3  11        0.09       34.62     18.86 o 
   4   3  11        4.01       40.85     19.69 o 
   5   3  11       67.84       69.26     20.03 o 
   6   3  11       46.83       47.82     13.45 o 
  -5   4  11       10.06       15.53     12.90 o 
  -4   4  11       10.02       12.86     19.32 o 
  -3   4  11        0.08        9.13     14.21 o 
  -2   4  11       14.64       24.63     12.46 o 
  -1   4  11       30.66       43.81      9.94 o 
   0   4  11       25.49       23.22     10.36 o 
   1   4  11        7.29       28.35     19.28 o 
   2   4  11       26.92       28.39     27.21 o 
   3   4  11        7.78        3.72     19.17 o 
   4   4  11        4.28       -0.04     18.83 o 
   5   4  11        3.99       28.15     19.36 o 
  -4   5  11       17.51        6.89     12.81 o 
  -3   5  11       65.86       75.61     11.39 o 
  -2   5  11       49.51       57.74     10.89 o 
  -1   5  11        0.11        8.95      9.92 o 
   0   5  11        0.00        3.95      9.79 o 
   1   5  11       10.54       -3.38     19.77 o 
   2   5  11       11.61       39.36     20.15 o 
   3   5  11        7.35       76.88     26.69 o 
  -3   0  12        2.65      -10.86     13.37 o 
  -2   0  12       43.09       51.69     21.29 o 
  -1   0  12      539.88      587.35     38.94 o 
   0   0  12       12.75       53.52     28.77 o 
   1   0  12       38.56       31.28     28.19 o 
   2   0  12      191.03      237.01     35.00 o 
   3   0  12       30.46       52.53     29.00 o 
  -2   1  12       14.88       37.14     14.10 o 
  -1   1  12      331.31      342.85     15.99 o 
   0   1  12        1.98        4.80     29.60 o 
   1   1  12       55.89       88.97     21.16 o 
   2   1  12      232.67      305.88     35.68 o 
  -1   2  12        0.96        2.05     10.89 o 
   0   2  12       69.31       69.56     31.79 o 
   1   2  12       22.60       21.37     31.09 o 
                                                 
